# Supplementary material for: The evolution of asymmetric genitalia in Coleoptera
Source: Philos Trans R Soc Lond B Biol Sci. 2016 Dec 19;371(1710):20150400. doi: 10.1098/rstb.2015.0400 (PMC5104500; doi:10.1098/rstb.2015.0400)
Supplement: Supplementary File S1. [file rstb20150400supp1.xlsx]

## Sheet: References
genital chirality at subfamily level in Coleoptera: tree taken from Hunt et al., 2007, Fig. 2
retournement: see p. 87-91 in Ball et al., 1998
sources used:
Huber et al., 2007. Biol. Rev.
Freude harde Lohse Part 2-11
Ahrens, D., 2004. Monographie der Sericini des Himalaya (Coleoptera: Scarabaeidae). Berlin: dissertation.de, 534 pp.
Ando, K., 2003. A systematic revision of the genus Eucyrtus and its complex (Coleoptera, Tenebrionidae). Jap. J. Syst. Ent. Monogr. Ser., 1: 1-604, pl. 1-38.
Angus, R., 1992. Insecta Coleoptera Hydrophilidae Helophorinae. Suesswasserfauna Mitteleurop., 20: 1-144.
Angelini, F., 1995. Revisione tassonomica delle species paleartiche del genere Agathidium Panzer (Coleoptera: Leiodidae: Agathidiini). Mus Reg. Sci. Nat. Torino, 485 pp.
Andujar, A. & J. Serrano, 2001. Revision y filogenia de los Zabrus Clairville, 1806 de la peninsula Iberica (Coleoptera, Carabidae). Monogr. Soc. Ent. Aragon., 5: 1-90.
Ardoin, P., 1969. Contributions a la connaissance de la faune entomologique de la Cote-d'Ivoire (J. Decelle, 1961-1964); XXXVII.--Coleoptera Tenebrionidae. Ann. Mus. R. Afr. Centr., 175: 139-285, pl. i-xi.
Ardoin, P., 1962-1966. Essai de revision des Amarygmini africains, I-III. Bull. Inst. Fond. Afr. Noire, 24-31: [check ref.]
Ball, G.E. & J.N. Anderson, 1962. The taxonomy and speciation of Pseudophonus. Catholic University of America Press, Washington, DC, 94 pp.
Ball, G.E., A. Casale & A.V. Taglianti, 1998. Phylogeny and classification of Caraboidea (Coleoptera: Adephaga). Museo Regionale di Scienze naturali Torino, 543 pp.
Baraud, J., 1977. Coleopteres Scarabaeoidea. Suppl. Nouv. Rev. Ent, 7: 1-352
Baraud, J., 1985. Coleopteres Scarabaeoidea; Faune du Nord de l'Afrique du Maroc au Sinai. Editions Lechevalier, Paris, 652 pp.
Baranowski, R., 1993. Revision of the genus Leiodes Latreille of North and Central America (Coleoptera: Leiodidae). Ent. Scand. Suppl., 41: 1-149.
Barron, J.R., 1971. A revision of the Trogositidae of America north of Mexico (Coleoptera: Cleroidea). Mem. Ent. Soc. Canada, 75: 1-143.
Barbero, E., C. Palestrini & A. Roggero, 2003. Revision of the genus Phalops Erichson, 1848 (Coleoptera: Scarabaeidae: Onthophagini). Museo Regionale di Scienze Naturali, Torino, 378 pp.
Bense, U., 1995. Longhorn beetles; Illustrated key to the Cermabycidae and Vesperidae of Europe. Weikersheim: Margraf, 512 pp.
Bentanachs, J., J. Morati & E. Vives, 2010. Revision du genre Zonopterus et des genres voisins. Magellanes, Andresy, 51 pp.
Bentanachs, J., J. Morati & E. Vives, 2008. Revision du genre Aunbis Thomson, 1864. Magellanes, Andresy, 66 pp.
Belousov, I.A., 1998. Le complexe generique de nannotrechus Winkler du caucase et de la Crimee (Coleoptera, Carabidae, Trechini). Pensoft, Sofia, 256 pp.
Boving, A.G., 1942. A classification of larvae and adults of the genus Phyllophaga (Coleoptera: Scarabaeidae). Mem. Ent. Soc. Washington, 2: 1-95
Biondi, M., M. Daccordi, D.G. Furth, 1998. Proceedings of the Fourth International Symposium on the Chrysomelidae. Museo Regionale di Scienze Naturalis Torino, 327 pp.
Bialewski, R., 1963. Monographie der Epilachninae (Coleoptera, Coccinellidae) der Australischen Region. Ann. Zool. Warszawa, 21: 295-461
Bordoni, A., Xantholinini della Regione Orientale (Coleoptera: Staphylinidae). Classificazione, filogenesi e revisione tassonomica. Museo Regionale di Scienze Naturali Torino, 998 pp. Mentions specifically symmetry/asymmetry for each genus!
Borowiec, L., 1991. Revision of the genus Spermophagus Schoenherr (Coleoptera, Bruchidae, Amblycerinae). Genus Int. J. Invert. Tax. Suppl., 1-198
Borowski, J., 1996. Kulcze do oznaczania owadow Polski. Pol. Towar. Ent., 19: 1-45
Calder, A.A., 1996. Click beetles; genera of the Australian Elateridae (Coleoptera). Monogr. Invert. Tax., 2: i-x, 1-401.
Caldara, R., 1990. Revisione tassonomica delle specie paleartiche del genere Tychius Germar (Coleoptera Curculionidae). Mem. Soc. It. Sci. Nat. Mus Civ. Stor Nat. Milano, 25: 53-218
Brown, H.P., 1972. Aquatic dryopoid beetles (Coleoptera) of the Unites States. US Environmental Protection Agency, 82 pp.
Bowestead, S., 1999. A revision of the Corylophidae (Coleoptera) of the West Palaearctic Region. Instrumenta Biodiversitatis 3, 1-203
Britton, E.B., 1957. A revision of the Australian chafers (Coleoptera: Scarabaeidae: Melolonthinae) vol. 1. British Museum (natural History), London, 1-181, pl. 1-42.
Campbell, J.M., 1971. A revision of the Alleculidae (Coleoptera) of the West Indies. Mem. Ent. Soc. Can., 81: 1-140.
Campbell, J.M., 1982. A revision of the genus Lordithon Thomson of north and central America (Coleoptera: Staphylinidae). Mem. Ent. Soc. Can., 119: 1-116.
Campbell, J.M., 1979. A revision of the genus Tachyporus Gravenhorst (Coleoptera: Staphylinidae) of north and central America. Mem. Ent. Soc. Can., 109: 1-95
Campbell, J.M., 1973. A revision of the genus tachinus (Coleoptera: Staphylinidae) of north and central America. Mem. Ent. Soc. Can., 90:1-137.
Carne, P.B., 1957. A systematic revision of the Australian Dynastinae (Coleoptera: Scarabaeidae). CSIRO, Melbourne. 284 pp.
Casale, A., 1988. Revisione degli Sphodrina (Coleoptera, Carabidae, Sphodrina). Museo Regionale di Scienze naturali Torina, 1023 pp.
Chalumeau, F., 1983. Les Coleopteres scarabaeides des petites Antilles (Guadeloupe a Martinique); Taxonomie--Ethologie--Biogeographie. Lechevalier, Paris, 295 pp.
Cavazzuti, P., 2006. Faune des Carabinae de Turquie - I. Magellanes, Andresy, 156 pp.
Castro, M.C.B., 1986. Los Apionidos de las Islas Canarias. Museo Insular de Ciencias Naturales, Tenerife, 81 pp.
Cavazzuti, P., 1989. Monografia del Genere Procerus (Ceoloptera, Carabidae, Carabini. Ediz. L'Artistica Savigliano, 200 pp.
Cobos, A., 1986. Fauna Iberica de Coleopteros Buprestidae. Consejo Superior de Investigaciones Cientificas, Madris, pp 364, pl. LX
Coca-Abia, M. & F. Martin-Piera, 1998. Revision taxonomica del genero Rhizotrogus Berthold, 1827 (Coleoptera: Scarabaeidae, Melolonthinae). Col. Mon., 2: 1-140.
Cmoluch, Z., 1997. Kulcze do oznaczania owadow Polski, 19: Phalacridae. Pol. Towar. Ent., 152: 1-32.
Beutel, R.G. & Leschen, R.A.B., Handbook of Zoology Coleoptera Morphology and Systematics Vol. 1
Leschen, R.A.B., R.G. Beutel & J.F. Lawrence (2010. Handbook of Zoology Coleoptera Moprhology and Systematics Vol. 2. De Gruyter, 786 pp.
Lachaume, R.-P., 1992. Dynastidae americains. Beetles of the World 14. Sciences nat, Venette, 89 pp.
Rigout, J., 1989. Cetoniini 1; Beetles of the World 9. Science Nat, Venette, 135 pp.
Lachaume, R.-P., 1985. Dynastini 1. The Beetles of the World 5. Sciences Nat, Venette, 85 pp.
Allard, V., 1995. Schizorhinini 1. Beetles of the World 23. Sciences nat, Venette, 152 pp.
Bleuzen, P., 1994. Prioninae 1. Beetles of the World 21. Sciences Nat, Venette, 91 pp.
Porion, T., 1993. Eupholus. Beetles of the World 19. Sciences nat, Venette. 112 pp.
Dechambre, R.-P., 2005. Dynastidae australiens et oceaniens. Beetles of the World 30. Sciences Nat, venette, 132 pp.
Arnaud, P., 2002. Phanaeini. Beetles of the World 28. Hillside Books, Canterbury, 151 pp.
Dechambre, R.-P. & G. Lachaune, 2001. Le genre Oryctes. Beetles of the World, 27. Hillside Books, Canterbury. 72 pp.
Allard, V., 1995. Schizorhinini 2. Beetles of the World 24. Sciences nat, Venette, 136 pp.
Coiffait, H., 1972. Coleopteres Staphylinidae de la Region Palearctique occidentale. I. Generalites, sous-familles: Xantholininae et Leptotyphliniae. Suppl. Nouv. Rev. Ent. 2: i-ix, 1-651
Coiffait, H., 1984. Coloepteres Staphylinides de la Region Paleartique occidentale. V. Sous-famille Paederinae Tribu Paederini 2, Sous famille Euasthetinae. Suppl. Nouv. Rev. Ent. 13: 1-424.
Coiffait, H., 1982. Coleopteres Staphylinidae de la Region Palerctique occidentale; sous-famille Paederinae Tribu Paederini 1 (Paederi, Lathrobii). Suppl. Nouv. Rev. Ent. 12: 1-440
Cuccodoro, G. & R.A.B. Leschen (eds.), 2003. Systematics of Coleoptera: Papers celebrating the retirement of Ivan Lobl. Associated Publishers, Gainesville, 955 pp.
Legrand, J.-P. & S. Chew, 2010. Les Cetoniinae du Sabah. Magellanes, Andresy, 126 pp.
Colonelli, E., S. Louw & G. Osella, 1998. Taxonomy, ecology and distribution of Curculionoidea (Coleoptera: Polyphaga). Museo Regionale di Scienze Naturalis, Torino, 294 pp.
Coiffait, H., 1974. Coleopteres Staphylinidae de la Region Palearctique occidentale. Sous famille Staphilininae Tribus Philolonthini et Staphylinini. Suppl. Nouv. Rev. Ent. 4, 1-593.
Coiffait, H., 1978. Coleopteres Staphylinides de la Region Paleartique occidentale III. Sous famille Staphylininae, Tribu Quediini; Sous famille Paederinae, Tribu Pinophilini. Suppl. Nouv. Rev. Ent, 8: 1-364.
Dajoz, R., 1977. Coleopteres Colydiidae et Anommatidae (Faunde l'Europe et du bassin Mediterraneen, 8. Masson, Paris, 280 pp.
Darlington, P.J., 1950. Paussid beetles. Trans. Am. Ent. Soc. 76: 47-142.
Dauguet, P., 1949. Les Coccinellini de France. Editions de L'Entomologiste, Paris. Pp. 46, pl. 1-40.
Dellacasa, G., 1983. Sistematica e nomenclatura degli Aphodiini italiani (Coleoptera Scarabaeidae: Aphodiinae). Museo Regionale de Scienze Naturali Torino, 464 pp.
Encyclopedie Entomologique Ser. B, vol. I-III. Coleoptera; etudes sur les insectes Coleopteres. 1925-1926. Paul Lechevalier, Paris,
Endrodi, S., 1985. The Dynastinae of the World. Junk, The Hague, 800 pp.
Endrodi-Younga, S., 1988. Revision of the genus Anomalipus Latreille, 1846. Transvaal Museum, 129 pp.
Endrody-Younga, S., 1996. Revision of the tribe Caenocrypticini (Coleoptera: Tenebrionidae: Tentyriinae). Transvaal Museum, 74 pp.
Hansen, M., 1987. The Hydrophiloidea (Coleoptera) of Fennoscandia and Denmark. Fauna Ent. Scand. 18: 1-254.
Holmen, M., 1987. The aquatic Adephaga (Coleoptera) of Fennoscandia and Denmark. Fauna Ent. Scand., 20: 1-168.
Bily, S., 1982. The Buprestidae (Coleoptera) of Fennoscandia and Denmark. Fauna Ent. Scand., 10: 1-109.
Vazirani, T.G., 1984. Fauna of India: Coleoptera: Family Gyrinidae and Family Haliplidae. Zoological Survey of India, 1-140.
Enns, W.R., 1956. A revision of the genera Nemognatha, Zonitis, and Pseudozonitis (Coleoptera, Meloidae) in America north of Mexico, with a proposed new genus. Univ. Kansas Sci. Bull., 37: 685-909.
Nilsson, A.N. & M. Holmen, 1995. The aqautic Adephaga (Coleoptera) of Fennoscandia and Denmark. II. Dytiscidae. Fauna Ent. Scand., 32: 1-192.
Gonget, H., 2003. The Nemonychidae, Anthribidae and Attelabidae (Coleoptera) of Northern Europe. Fauna Ent. Scand., 38: 1-132.
Gonget, H., 1997. The Brentidae (Coleoptera) of Northern Europe. Fauna Ent. Scand., 34: 1-289.
Paulian, R. & J. Baraud, 1982. Faune des Coleopteres de France II Lucanoidea et Scarabaeoidea. Lewchevalier, paris, 477 pp.
Baraud, J., 1992. Coleopteres Scarabaeoidea d'Europe. Faune de France 78. Societe Linneenne de Lyon, 855 pp.
Tempere, G. & J. Pericart, 1989. Coleopteres Curculionidae Quatrieme partie: complements. Faune de France 74. Federation Francaise des Societes de Sciences naturelles, 534 pp.
Jeannel, R., 1950. Coleopteres pselaphides. Faune de France 53. Lechevalier, 421 pp.
Doguet, S., 1994. Faune de France 80. Coleopteres Chrysomelidae Volume 2 Alticinae. Federation Francaise des Societes de Sciences Naturelles, 694 pp.
Vasquez, X.A., 1993. Fauna Iberica Vol. 5, Coleoptera Oedemeridae, Pyrochroidae, Pythidae, Mycteridae. Museo Nacional de Ciencias Naturales Consejo Superior de Investigaciones Cientificas, 181 pp.
Coll, F.E., 1992. Fauna Iberica Vol. 2, Coleoptera Anobiidae. Museo Nacional de Ciencias Naturales Consejo Superior de Investigaciones Cientificas, 195 pp.
Belles, X., 1990. Fauna Iberica Vol. 0; Coleoptera Ptinidae, Gibiinae. Museo Nacional de Ciencias Naturalis, CSIC, 43 pp.
Bordy, B., 2000. Faune de France 85; Coleopteres Chrysomelidae Volume 3 Hispinae et Cassidinae. Federation Francaise des Societes de Sciences Naturelles, 350 pp, plates i-xxvi.
Kazantsev, S.V., 2010. New taxa of Omalisidae, Drilidae, and Omethidae, with a note on systematic position of Thilmaninae (Coleoptera). Russian Ent. J., 19: 51-60.
Vives, E., 2000. Coleoptera Cerambycidae. Fauna Iberica 12. Mus. Nac. Cien. Nat. Madrid, 715 pp.
Petitpierre, E., 2000. Coleoptera Chrysomelidae I. Fauna Iberica 13. Mus. Nac. Cien. Nat. Madrid, 521 pp.
Yelamos, T., 2002. Coleoptera: Histeridae. Fauna Iberica 17. Mus. Nac. Cien. Nat. Madrid, 411 pp.
Salgado Costas, J.M., M. Blas Esteban & J. Fresneda Gaspar, 2008. Coleoptera Cholevidae. Fauna Iberica 31. Mus. Nac. Cien. Nat. Madrid, 799 pp.
Franciscolo, M.E., 1979. Coleoptera Haliplidae, Hygrobiidae, Gyrinidae, Dytiscidae. Fauna d'Italia, 804 pp.
Olmi, M., 1976. Coleoptera Dryopidae, Elminthidae. Fauna d'Italia 12, 280 pp.
Bucciarelli, I., 1980. Coleoptera Anthicidae. Fauna d'Italia 17, 240 pp.
Vienna, D., 1980. Coleoptera Histeridae. Fauna d'Italia 16, 386 pp.
Bordoni, A., 1982. Coleoptera Staphylinidae--Generalita-Xantholininae. Fauna d'Italia 19, 434 pp.
Zanetti, A., 1987. Coleoptera Staphylinidae Omaliinae. Fauna d'Italia 25, 472 pp.
Andisio, P., 1993. Coleoptera Nitidulidae-Kateretidae. Fauna d'Italia 32, 971 pp.
Bologna, M.A., 1991. Coleoptera Meloidae. Fauna d'Italia 28, 541 pp.
Pace, R., 1996. Coleoptera Staphylinidae Leptotyphlinae. Fauna d'Italia 34, 328 pp.
Franciscolo, M.E., 1997. Coleoptera Lucanidae. Fauna d'Italia 35, 228 pp.
Casale, A., M. Sturani & A.V. Taglianti, 1982. Coleoptera Carabidae I. Fauna d'Italia 18, 499 pp.
Platia, G., 1994. Coleoptera Elateridae. Fauna d'Italia 33, 429 pp.
Dellacasa, G. & M. Dellacasa, 2006. Coleoptera Aphodiidae Aphodiinae. Fauna d'Italia 41, 484 pp.
Sasaji, H., 1971. Coccinellidae (Insecta: Coleoptera). Fauna Japonica. Academic Press of Japan, 340 pp.
Nakane, T., 1969. Lycidae (Insecta). Fauna Japonica. Academic Pres sof Japan, 224 pp.
Bonadona, P., 1958. Insectes Coleopteres Anthicidae. Faune de Madagascar VI. Publi. Inst. Rech. Scientif. Tananarive-Tsimbazaza, 153 pp.
Paulian, R. & E. Lebis, 1960. Insectes Coleopteres Scarabaeidae. Faune de Madagascar XI. Publi. Inst. Rech. Scientif. Tananarive-Tsimbazaza, 130 pp.
Philipp, H., 1965. Insectes Coleopteres Erotylidae. Faune de Madagascar XIX, Publi. Inst. Rech. Scientif. Tananarive-Tsimbazaza, 101 pp.
Basilewsky, P., 1973. Insectes Coleopteres Carabidae Scaritinae. Faune de Madagascar 37. Publi. Inst. Rech. Scientif. Tananarive-Tsimbazaza, 322 pp.
Peck, S.B. & J. Cook, 2009. Review of the Sogdini of North and Central America (Coleoptera: Leiodidae: Leiodinae) with descriptions of fourteen new species. Zootaxa, 2102, 74 pp.
Richard, R., 1981. Insectes Coleopteres Curculionidae Cycloterini. Faune de Madagascar 55. 104 pp.
Richard, R., 1981. Insectes Coleopteres Curculionidae Stigmatrachelini. Faune de Madagascar 62. 194 pp.
Dajoz, R., 1980. Insectes Coleopteres: Colydiidae et Cerylonidae. Faune de Madagascar 54. 256 pp.
Villiers, A., 1980. Insectes Coleopteres Cerambycidae Disteniinae. Faune de Madagascar 52. 133 pp.
Coiffait, H., 1979. insectes Coleopteres: Staphylinides Oxytelinae Osoriinae. Faune de Madagascar 51. 136 pp.
Orousset, J., 1988. Insectes Coleopteres Staphylinidae Euasthetinae. Faune de Madagascar 71. 208 pp.
Cambefort, Y., 1987. Insectes Coleopteres, Aulonocnemidae. Faune de Mdagascar 69. 87 pp.
Lecoq, J.-C., 1986. Insectes Coleopteres Staphylinidae Paederinae, I. Pinophilini. Faunde Madagascar 67. 183 pp.
Reichardt, H., 1973. A critical study of the suborder Myxophaga, with a taxonomic revision of the Brazilian Torridincolidae and Hydroscaphidae. Arq. Zool., S. Paolo, 24: 73-162.
Deuve, T., 2005. Les Gehringiidae: famille relictuelle de Coleopteres Adephaga, alticole dans les montagnes rocheuses et deserticole dans le Sinai. Ann. Soc. Ent. Fr. (n.s.), 41: 69-80.
Wrase, D.W., 2002. Description of a new Omophron species from Sichuan (Coleoptera, Carabidae, Omophronini). Linz. Biol. Beitr., 34: 771-777.
Matalin, A.V., 1998. The tiger beetles of "hybrida"-species group (Coleoptera, Carabidae, Cicindelinae). III. A taxonomic review of the Iberian Cicindela lagunensis Gautier, 1872 complex. Graellsia, 54: 75-96.
Bell, R.T. & J.R. Bell, 2009. Rhysodine beetles (Insecta: Coleoptera: Carabidae): new species, new data, III. Annls. Carnegie Mus., 78: 45-77.
Baehr, M., 1999. Further notes on Migadopinae from the Falkland Islands (Insecta, Coleoptera, Carabidae). Spixiana, 22: 47-52.
Spangler, P.J., 1996. Four new stygobiontic beetles (Coleoptera: Dytiscidae; Noteridae; Elmidae). Insecta Mundi, 10: 241-259
Topkara, E.T. & S. Balik, 2008. First record of the family Hygrobiidae (Coleoptera: Adephaga) from Turkey. Ann. Soc. Ent. Fr. (n.s.), 44: 315-316.
Miller, K.B. & Q.D. Wheeler, 2008. A new species of Agaporomorphus Zimmermann from Venezuela, and a review of the A. knischi species group (Coleoptera: Dytiscidae: Copelatinae). Zootaxa, 1859: 63-68.
Shaverdo, H., M. T. Monaghan, D.C. Lees, R. Ranaivosolo & M. Balke, 2008. Madaglymbus, a new genus of Malagasy endemic diving beetles and description of a highly unusual species based on morphology and DNA sequence data (Dytiscidae: Copelatinae). Syst. Biodiv., 6: 43-51
Hajek, J., L. Hendrich, O. Hawlitschek & M. Balke, 2010. Copelatus sibelaemontis sp. Nov. (Coleoptera: Dytiscidae) from the Moluccas with generic assignment based on morphology and DNA sequence data. Acta Ent. Mus. Nat. Pragae, 50: 437-443.
Brancucci, M., 2005. A review of the genus Platambus (s. str.) in the Himalayas, with the description of a new species (Coleoptera, Dytiscidae). Tijdschr. Ent., 149: 89-93.
Ribera, I., C. Hernando & P. Aguilera, 2001. Agabus alexandrae sp. N. from Morocco, with a molecular phylogeny of the Western Mediterranean species of the A. guttatus group (Coleoptera: Dytiscidae). Insect Syst. Evol., 32: 253-262.
Folkerts, G.W., 1979. Spanglerogyrus albiventris, a primitive new genus and species of Gyrinidae (Coleoptera) from Alabama. Col. Bull., 33: 1-8
Peiyu, Y. & N.E. Stork, 1991. New evidence on the phylogeny and biogeography of the Amphizoidae: discovery of a new species from China (Coleoptera). Syst. Ent., 16: 253-256.
Kavanaugh, D.H., 1986. A systematic review of Amphizoid beetles (Amphizoidae: Coleoptera) and their phylogenetic relationships to other Adephaga. Proc. Calif. Acad. Sci., 44: 67-109.
Seago, A.E., 2005. Male description and generic review of Agyrtolasia Szymczakowski, with key to genera of Agyrtodini(Coleoptera: Leiodidae: Camiarinae: Agyrtodini). Zootaxa: 1103: 1-15
Seago, A.E. & A.F. Newton, 2009. A new genus of Leiodid beetle from Chile, with generic key and species checklist of described Neopelatopini (Coleoptera: Leiodidae: Camiarinae). Annales Zoologici, 59: 297-304.
Seago, A.E., 2009. Revision of Agyrtodes Portevin (Coleoptera: Leiodidae). Col. Bull., 63 (sp7): 1-73
Zwick, P., 1979. Contributions to the knowledge of Australian Cholevidae (Catopidae auct.; Coleoptera). Aust. J. Zool., Suppl., 70: 1-56.
Li, C.-L., C.-C. Wang & H.-J. Chen, 2011. Synopsis of the genus Amphicoma Latreille (Coleoptera: Glaphyridae) of Taiwan with special reference to the male genitalia. Zootaxa, 2890: 23-34.
Montreuil, O. & S. Serri, 2007. Description of a new Pygopleurus species (Col.: Glaphyridae), with a list of recorded species of the genera Pygopleurus and Uelasia from Iran. J. ent. Soc. Iran, 26: 1-6.
Schuster, J.C., E.B.Cano & S. Boucher, 2005. Ogyges and Veturius (Coleoptera: Passalidae) in Central America: synonymies, range extensions and new species. Acta Zool. Mex. (n.s.), 21: 115-132.
Cano, E.B., 1994. Estado actual sobre el conocimiento del edeago en Passalidae (Coleoptera), con la descriptcion del edeago en seis especies del viejo mundo. Acta zool. Mex. (n.s.), 61: 21-34.
Carpaneto, G.M., R. Mignani & E. Piattella, 2000. A Taxonomic Overview of the Genus PSEUDOATHYREUS Howden and Martinez, and Redescription of Two Related Species from Southern Africa (Coleoptera: Geotrupidae: Bolboceratinae). The Coleopterists Bulletin 54(2):239-247
Mondaca, J. & A.B.T. Smith, 2008. A revision of the southern South American genus Bolborhinum Boucomont (Coleoptera: Geotrupidae: Bolboceratinae). Zootaxa 1794: 1–48
Li, C.-L., et al., 2008. Review of the Tribe Bolboceratini s.l. from Taiwan (Coleoptera: Scarabaeoidea: Geotrupidae) with a Key to the Eurasian Genera. Annals of the Entomological Society of America 101(3):474-490
Holloway, B.A., 1998. A re-evaluation of the genera of New Zealand aesaline stag beetles (Coleoptera: Lucanidae). J. R. Soc. New Zealand, 28: 641-656.
Darilmaz, M.C. & S. Kiyak, 2011. A study of the family Spercheidae (Coleoptera) from Turkey. Turk. J. Zool., 35: 441-444.
Archangelsky, M., 2001. A new neotropical species of Spercheus Kugelann, and its larval stages (Coleoptera, Hydrophiloidea: Spercheidae). Stud. Neotrop. Fauna Env., 36: 199-204.
Assing, V. & P. Wunderle, 1995. A revision of the species of the subfamily Habrocerinae (Coleoptera, Staphylinidae) of the world. Rev. Suisse Zool., 102: 307-359
Perkins, P.D., 1979. Six new neotropical species of aquatic beetles in the Epimetopus costatus complex (Hydrophilidae: Epimetopinae). Col. Bull., 33: 319-325
Ji, L. & M.A. Jach, 1998. Synopsis of the genus Eumetopus Balfour-Browne (Coleoptera). Pp. 195-205 in (Jach & Ji, eds.) Water Beetles of China Vol. 2.
Holloway, B.A., 1961. A systematic revision of the New Zealand Lucanidae (Insecta: Coleoptera). Dominion Mus. Bull., 20: 1-139
Matthews, E.G., 1974. A revision of the scarabaeine dung beetles of Australia. II. Tribe Scarabaeini. Aust. J. Zool. Suppl. Ser., 24: 1-211.
Matthews, E.G., 1976. A revision of the scarabaeine dung beetles of Australia. III. Tribe Coprini. Aust. J. Zool. Suppl. Ser., 38: 1-52.
Scholtz, C.H. & H.F. Howden, 1987. A revision of the African Canthonina (Coleoptera: Scarabaeidae: Scarabaeinae). J. ent. Soc. Sth. Afr., 50: 75-119
Vaz-de-Mello, F.Z., 2008. Synopsis of the new subtribe Scatimina (Coleoptera: Scarabaeidae: Scarabaeinae: Ateuchini) , with descriptions of twelve new genera and review of Genieridium, new genus. Zootaxa, 1955: 1-75.
Newton, AS.F., 1982. A new genus and species of Oxytelinae from Australia, with a description of its larva, systematic position, and phylogenetic relationships (Coleoptera, Staphylinidae). Am. Mus. Novit., 2744: 1-24.
Takai, Y. & T. Nakane, 1985. On some new species of genus Siagonium from Japan and Formosa (Insecta, Coleoptera, Staphylinidae). Rep. Fac. Sci., Kagoshima Univ., 18: 97-103.
Marquez., J. & J. Asiain, 2009. Taxonomical comments on Oxyporus flohri Sharp (Coleoptera: Staphylinidae) and first record of the species from Hidalgo State, Mexico . Neotrop. Ent., 38: 632-637
Asenjo, A. & C.S. Ribeiro-Costa, 2010. Pseudopsis monica sp. nov. from the western Andes, Peru, with a key to the South American species of Pseudopsis Newman (Coleoptera, Staphylinidae, Pseudopsinae). Rev. Bras. Ent., 54: 229-234.
Assing, V., 2003. The genus Phloeocharis Mannerheim in the southern and western Iberian peninsula. Linz. Biol. Beitr., 34: 705-710.
Feldmann, B., 2004. A new species of Phloeocharis Mannerheim from Mallorca (Spain). Linz. Biol. Beitr., 36: 797-800.
Assing, V., 2006. Three new species of Staphylinidae from Spain, with a new synonymy (Insecta: Coleoptera). Linz. Biol. Beitr., 38: 1129-1137.
Thayer, M. & A.F. Newton, 1978. Revision of the South-Temperate genus Glypholoma Jeannel, with four new species (Coleoptera: Staphylinidae: Omaliinae). Psyche, 85: 25-63.
Lee, C.-F., P.-S. Yang & M. sato, 2001. Phylogeny of the genera of Eubrianacinae and descriptions of additional members of Eubrianax (Coleoptera: Psephenidae). Ann. Ent. Soc. Am., 94: 347-362
Paramo, P.B. & J.I. Lopez-Colon, 2003. Cebrio cantabricus sp. N., de la Peninsula iberica, (Coleoptera; Cebrionidae). Bol. SEA, 32: 17-19
Leschen, R.A.B., J.F. Lawrence & S.A. Slipinski, 2005. Classification of basal Cucujoidea (Coleoptera: Polyphaga): cladistic analysis, keys, and review of new families. Invert. Syst., 19: 17-73.
Gadeau de Kerville, H., 1900. L'Accouplement des Coleopteres. Bull. Soc. Ent. Fr., (1900): 101-107.
Medina, C. A., & Scholtz, C. H. (2005). Systematics of the southern African genus Epirinus reiche (Coleoptera : Scarabaeinae : Canthonini): descriptions of new species and phylogeny. [Article]. Insect Systematics & Evolution, 36(2), 145-160.
Matthews, E. G. (1976). A Revision of the Scarabaeine Dung Beetles of Australia III. Tribe Coprini. Australian Journal of Zoology(38), 1-52.
Ratcliffe, B. C. (1980). New Species of Coprini (Coleoptera: Scarabaeidae: Scarabaeinae) Taken From The Pelage of Three Toed Sloths (Bradyphus Tridactylus L.) (Edentata: Bradypodidae) In Central Amazonia With a Brief Commentary on Scarab-Sloth Relationships. The Coleopterists Bulletin, 34(4), 337-350.
Philips, T. K., Scholtz, C. H., & Ocampo, F. C. (2002). A phylogenetic analysis of the Eucraniini (Coleoptera: Scarabaeidae: Scarabaeinae). Insect Systematics & Evolution.
Lopez-Guerrero, Y. (1999). Morphological comparison of the male genitalia of Eurysternus Dalman and Sisyphus Latreille (Coleoptera, Scarabaeidae, Scarabaeinae). [Article]. The Coleopterists Bulletin, 53(3), 201-207.
Jeannel, R. 1955 L’Édéage; initiation aux recherché sur la systématique des coléoptères. Publications du Muséum National d’Histoire Naturelle, Paris, 16: 1-155.
Thomas, M.C., 2010. A new Chilean species of Brontoliota Thomas (Coleoptera: Silvanidae: Brontinae: Brontini). Insecta Mundi, 0113: 1-4
Thomas, M.C., 2003. The Brontini of the world: A generic review of the tribe (Coleoptera: Silvanidae: Brontinae). Insecta Mundi, 17: 1-2
Sawada, Y. & K. Morimoto, 1985. A revision of the genus Euops Schoenherr (Coleoptera : Attelabidae) from Japan, Korea and Taiwan. Journal of the Faculty of Agriculture, Kyushu University ¦¦ 30(2/3) ¦¦ p175-195
Legalov, A.A., 2008.To the knowledge of Attelabid-beetles (Coleoptera) of the world fauna. Acta Biol.Univ. Daugavpil. 8 (2): 193 - 226.
Coleoptera
Coleoptera
Coleoptera
Coleoptera
Coleoptera
Coleoptera
Coleoptera
Coleoptera
Coleoptera
Coleoptera
Coleoptera
Coleoptera
Coleoptera
Coleoptera
Coleoptera
Coleoptera
Coleoptera
Coleoptera
Coleoptera
Coleoptera
Coleoptera
Coleoptera
Coleoptera
Coleoptera
Coleoptera
Coleoptera
Coleoptera
Coleoptera
Coleoptera
Coleoptera
Coleoptera
Coleoptera
Coleoptera
Coleoptera
Coleoptera
Coleoptera
Coleoptera
Coleoptera
Coleoptera
Coleoptera
Coleoptera
Coleoptera
Coleoptera
Coleoptera
Coleoptera
Coleoptera
Coleoptera
Coleoptera
Coleoptera
Coleoptera
Coleoptera
Coleoptera
Coleoptera
Coleoptera
Coleoptera
Coleoptera
Coleoptera
Coleoptera
Coleoptera
Coleoptera
Coleoptera
Coleoptera
Coleoptera
Coleoptera
Coleoptera
Coleoptera
Coleoptera
Coleoptera
Coleoptera
Coleoptera
Coleoptera
Coleoptera
Coleoptera
Coleoptera
Coleoptera
Coleoptera
Coleoptera
Coleoptera
Coleoptera
Coleoptera
Coleoptera
Coleoptera
Coleoptera
Coleoptera
Coleoptera
Coleoptera
Coleoptera
Coleoptera
Coleoptera
Coleoptera
Coleoptera
Coleoptera
Coleoptera
Coleoptera
Coleoptera
Coleoptera
Coleoptera
Coleoptera
Coleoptera
Coleoptera
Coleoptera
Coleoptera
Coleoptera
Coleoptera
Coleoptera
Coleoptera
Coleoptera
Coleoptera
Coleoptera
Coleoptera
Coleoptera
Coleoptera
Coleoptera
Coleoptera
Coleoptera
Coleoptera
Coleoptera
Coleoptera
Coleoptera
Coleoptera
Coleoptera
Coleoptera
Coleoptera
Coleoptera
Coleoptera
Coleoptera
Coleoptera
Coleoptera
Coleoptera
Coleoptera
Coleoptera
Coleoptera
Coleoptera
Coleoptera
Coleoptera
Coleoptera
Coleoptera
Coleoptera
Coleoptera
Coleoptera
Coleoptera
Coleoptera
Coleoptera
Coleoptera
Coleoptera
Coleoptera
Coleoptera
Coleoptera
Coleoptera
Coleoptera
Coleoptera
Coleoptera
Coleoptera
Coleoptera
Coleoptera
Coleoptera
Coleoptera
Coleoptera
Coleoptera
Coleoptera
Coleoptera
Coleoptera
Coleoptera
Coleoptera
Coleoptera
Coleoptera
Coleoptera
Coleoptera
Coleoptera
Coleoptera
Coleoptera
Coleoptera
Coleoptera
Coleoptera
Coleoptera
Coleoptera
Coleoptera
Coleoptera
Coleoptera
Coleoptera
Coleoptera
Coleoptera
Coleoptera
Coleoptera
Coleoptera
Coleoptera
Coleoptera
Coleoptera
Coleoptera
Coleoptera
Coleoptera
Coleoptera
Coleoptera
Coleoptera
Coleoptera
Coleoptera
Coleoptera
Coleoptera
Coleoptera
Coleoptera
Coleoptera
Coleoptera
Coleoptera
Coleoptera
Coleoptera
Coleoptera
Coleoptera
Coleoptera
Coleoptera
Coleoptera
Coleoptera
Coleoptera
Coleoptera
Coleoptera
Coleoptera
Coleoptera
Coleoptera
Coleoptera
Coleoptera
Coleoptera
Coleoptera
Coleoptera
Coleoptera
Coleoptera
Coleoptera
Coleoptera
Coleoptera
Coleoptera
Coleoptera
Coleoptera
Coleoptera
Coleoptera
Coleoptera
Coleoptera
Coleoptera
Coleoptera
Coleoptera
Coleoptera
Coleoptera
Coleoptera
Coleoptera
Coleoptera
Coleoptera
Coleoptera
Coleoptera
Coleoptera
Coleoptera
Coleoptera
Coleoptera
Coleoptera
Coleoptera
Coleoptera
Coleoptera
Coleoptera
Coleoptera
Coleoptera
Coleoptera
Coleoptera
Coleoptera
Coleoptera
Coleoptera
Coleoptera
Coleoptera
Coleoptera
Coleoptera
Coleoptera
Coleoptera
Coleoptera
Coleoptera
Coleoptera
Coleoptera
Coleoptera
Coleoptera
Coleoptera
Coleoptera
Coleoptera
Coleoptera
Coleoptera
Coleoptera
Coleoptera
Coleoptera
Coleoptera
Coleoptera
Coleoptera
Coleoptera
Coleoptera
Coleoptera
Coleoptera
Coleoptera
Coleoptera
Coleoptera
Coleoptera
Coleoptera
Coleoptera
Coleoptera
Coleoptera
Coleoptera
Coleoptera
Coleoptera
Coleoptera
Coleoptera
Coleoptera
Coleoptera
Coleoptera
Coleoptera
Coleoptera
Coleoptera
Coleoptera
Coleoptera
Coleoptera
Coleoptera
Coleoptera
Coleoptera
Coleoptera
Coleoptera
Coleoptera
Coleoptera
Coleoptera
Coleoptera
Coleoptera
Coleoptera
Coleoptera
Coleoptera
Coleoptera
Coleoptera
Coleoptera
Coleoptera
Coleoptera
Coleoptera
Coleoptera
Coleoptera
Coleoptera
Coleoptera
Coleoptera
Coleoptera
Coleoptera
Coleoptera
Coleoptera
Coleoptera
Coleoptera
Coleoptera
Coleoptera
Coleoptera
Coleoptera
Coleoptera
Coleoptera
Coleoptera
Coleoptera
Coleoptera
Coleoptera
Coleoptera
Coleoptera
Coleoptera
Coleoptera
Coleoptera
Coleoptera
Coleoptera
Coleoptera
Coleoptera
Coleoptera
Coleoptera
Coleoptera
Coleoptera
Coleoptera
Coleoptera
Coleoptera
Coleoptera
Coleoptera
Coleoptera
Coleoptera
Coleoptera
Coleoptera
Coleoptera
Coleoptera
Coleoptera
Coleoptera
Coleoptera
Coleoptera
Coleoptera
Coleoptera
Coleoptera
Coleoptera
Coleoptera
Coleoptera
Coleoptera
Coleoptera
Coleoptera
Coleoptera
Coleoptera
Coleoptera
Coleoptera
Coleoptera
Coleoptera
Coleoptera
Coleoptera
Coleoptera
Coleoptera
Coleoptera
Coleoptera
Coleoptera
Coleoptera
Coleoptera
Coleoptera
Coleoptera
Coleoptera
Coleoptera
Coleoptera
Coleoptera
Coleoptera
Coleoptera
Coleoptera
Coleoptera
Coleoptera
Coleoptera
Coleoptera
Coleoptera
Coleoptera
Coleoptera
Coleoptera
Coleoptera
Coleoptera
Coleoptera
Coleoptera
Coleoptera
Coleoptera
Coleoptera
Coleoptera
Coleoptera
Coleoptera
Coleoptera
Coleoptera
Coleoptera
Coleoptera
Coleoptera
Coleoptera
Coleoptera
Coleoptera
Coleoptera
Coleoptera
Coleoptera
Coleoptera
Coleoptera
Coleoptera
Coleoptera
Coleoptera
Coleoptera
Coleoptera
Coleoptera
Coleoptera
Coleoptera
Coleoptera
Coleoptera
Coleoptera
Coleoptera
Coleoptera
Coleoptera
Coleoptera
Coleoptera
Coleoptera
Coleoptera
Coleoptera
Coleoptera
Coleoptera
Coleoptera
Coleoptera
Coleoptera
Coleoptera
Coleoptera
Coleoptera
Coleoptera
Coleoptera
Coleoptera
Coleoptera
Coleoptera
Coleoptera
Coleoptera
Coleoptera
Coleoptera
Coleoptera
Coleoptera
Coleoptera
Coleoptera
Coleoptera
Coleoptera
Coleoptera
Coleoptera
Coleoptera
Coleoptera
Coleoptera
Coleoptera
Coleoptera
Coleoptera
Coleoptera
Coleoptera
Coleoptera
Coleoptera
Coleoptera
Coleoptera
Coleoptera
Coleoptera
Coleoptera
Coleoptera
Coleoptera
Coleoptera
Coleoptera
Coleoptera
Coleoptera
Coleoptera
Coleoptera
Coleoptera
Coleoptera
Coleoptera
Coleoptera
Coleoptera
Coleoptera
Coleoptera
Coleoptera
Coleoptera
Coleoptera
Coleoptera
Coleoptera
Coleoptera
Coleoptera
Coleoptera
Coleoptera
Coleoptera
Coleoptera
Coleoptera
Coleoptera
Coleoptera
Coleoptera
Coleoptera
Coleoptera
Coleoptera
Coleoptera
Coleoptera
Coleoptera
Coleoptera
Coleoptera
Coleoptera
Coleoptera
Coleoptera
Coleoptera
Coleoptera
Coleoptera
Coleoptera
Coleoptera
Coleoptera
Coleoptera
Coleoptera
Coleoptera
Coleoptera
Coleoptera
Coleoptera
Coleoptera
Coleoptera
Coleoptera
Coleoptera
Coleoptera
Coleoptera
Coleoptera
Coleoptera
Coleoptera
Coleoptera
Coleoptera
Coleoptera
Coleoptera
Coleoptera
Coleoptera
Coleoptera
Coleoptera
Coleoptera
Coleoptera
Coleoptera
Coleoptera
Coleoptera
Coleoptera
Coleoptera
Coleoptera
Coleoptera
Coleoptera
Coleoptera
Coleoptera
Coleoptera
Coleoptera
Coleoptera
Coleoptera
Coleoptera
Coleoptera
Coleoptera
Coleoptera
Coleoptera
Coleoptera
Coleoptera
Coleoptera
Coleoptera
Coleoptera
Coleoptera
Coleoptera
Coleoptera
Coleoptera
Coleoptera
Coleoptera
Coleoptera
Coleoptera
Coleoptera
Coleoptera
Coleoptera
Coleoptera
Coleoptera
Coleoptera
Coleoptera
Coleoptera
Coleoptera
Coleoptera
Coleoptera
Coleoptera
Coleoptera

## Sheet: Genital chirality data
order	suborder	family	subfamily	male genitalia	category
Coleoptera	Myxophaga + Archostemata	Sphaeriusidae		asymmetric (Lesne, 1936, cited in Reichardt, 1973)	ASYM
Coleoptera	Myxophaga + Archostemata	Torridincolidae		symmetric	SYM
Coleoptera	Myxophaga + Archostemata	Hydroscaphidae		asymmetric (?) ("spirally coiled" according to Reinhardt, 1973)	ASYM
Coleoptera	Myxophaga + Archostemata	Crowsoniellidae		symmetric	SYM
Coleoptera	Myxophaga + Archostemata	Cupedidae		symmetric (Jeannel 1955)	SYM
Coleoptera	Myxophaga + Archostemata	Ommatidae		symmetric	SYM
Coleoptera	Adephaga	Carabidae	Cicindelinae	"symmetric or nearly so" (Huber et al.); median lobe slightly asymmetric, internal sac strongly asymmetric (Matalin, 1998)	SYM
Coleoptera	Adephaga	Carabidae	all subfamilies	"usually with asymmetric parameres" (Beutel & Leschen)	MOSTLY ASYM
Coleoptera	Adephaga	Carabidae	Siagoninae	asymmetric (checked in NCB Collection)	ASYM
Coleoptera	Adephaga	Carabidae	Gehringiinae	asymmetric (Deuve, 2005)	ASYM
Coleoptera	Adephaga	Carabidae	Omophroninae	asymmetric (Wrase, 2002)	ASYM
Coleoptera	Adephaga	Carabidae	Migadopinae	asymmetric (Baehr, 1999)	ASYM
Coleoptera	Adephaga	Carabidae	Carabinae	Platycarabus: asymmetric; Carabus: median lamella asymmetric; Procerus: median lamella slightly asymmetric, internal sac symmetric; Calosoma: slightly asymmetric (Casale et al., 1982; Jeannel, 1955)	ASYM
Coleoptera	Adephaga	Carabidae	Hyletinae	parameres asymmetric	ASYM
Coleoptera	Adephaga	Carabidae	Loricerinae	parameres asymmetric	ASYM
Coleoptera	Adephaga	Carabidae	Elaphrinae	parameres asymmetric in Elaphrus	MOSTLY SYM
Coleoptera	Adephaga	Carabidae	Lebiinae	Agra: not symmetric; Calleidina: asymmetric; Platytarus asymmetric (Jeannel 1955)	MOSTLY ASYM
Coleoptera	Adephaga	Carabidae	Migadopinae	parameres asymmetric	ASYM
Coleoptera	Adephaga		Pseudomorphinae	parameres "fairly symmetrical or highly asymmetrical"	SYM/ASYM
Coleoptera	Adephaga	Carabidae	Brachininae	asymmetric	ASYM
Coleoptera	Adephaga	Carabidae	Pterostychinae	Sphodrina: parameres very asymmetric, internal sac asymmetric, median lobe slightly asymmetric (Casale, 1988)	ASYM
Coleoptera	Adephaga	Carabidae	Harpalinae	Zabrus: asymmetric; Pseudophonus, Ophonus: asymmetric, incl. internal sac; "L and R paramere dramatically different" (Huber et al.); Calathus: median lamelle more or less symmetric, parameres very asymmetric (pers obs)	ASYM
Coleoptera	Adephaga	Carabidae	Scaritinae	all slightly asymmetric (Basilewsky, 1973); Kok et al. (unpubl. student report Leiden Univ.) score Clivina and Scarites as (secondarily) symmetric	ASYM
Coleoptera	Adephaga	Carabidae	Rhysodinae	asymmetric (Bell & Bell, 2009)	ASYM
Coleoptera	Adephaga	Carabidae	Trechinae	Nannotrechus, Anophthalmus: asymmetric (incl. internal sac)	ASYM
Coleoptera	Adephaga	Aspidytidae		asymmetric (penis as well as parameres)	ASYM
Coleoptera	Adephaga	Haliplidae		asymmetric ("Aedeagus not bilaterally symmetrical"; Holmen)	ASYM
Coleoptera	Adephaga	Meruidae		asymmetric	ASYM
Coleoptera	Adephaga	Noteridae		parameres asymmetric, penis +/- symmetric, both in Noterinae and Notomicrinae (Spangler, 1996)	ASYM
		Paelobiidae (=Hygrobiidae)		symmetric (Topkara & Balik, 2008)	SYM
Coleoptera	Adephaga	Amphizoidae		parameres asymmetric (Kavanaugh, 1986; Peiyu & Stork, 1991), but symmetric according to Jeannel 1955	SYM/ASYM
Coleoptera	Adephaga	Hygrobiidae		almost symmetric: "more symmetrical bilaterally in males [than in Haliplidae], with parameres of subequal shape and size" (Holmen); Holmen's drawings show something that I would class as symmetric; the drawing in Jeannel 1955 seems slightly asymmetric	SYM
Coleoptera	Adephaga	Dytiscidae	Hydroporinae	mid-piece mostly symmetric, a few Hydroporus, Graptodytes, and Stictotarsus spp. not symmetric; but paramere always asymmetric?	ASYM
Coleoptera	Adephaga	Dytiscidae	Laccophilinae	asymmetric	ASYM
Coleoptera	Adephaga	Dytiscidae	Lancetinae	asymmetric	ASYM
Coleoptera	Adephaga	Dytiscidae	Colymbetinae	Agabus not symmetric, Aglymbus not symmetric, most other genera symmetric (?)	ASYM
Coleoptera	Adephaga	Dytiscidae	Dytiscinae	symmetric (http://www.biolib.cz/en/image/id62833/?elang=CZ)	SYM
Coleoptera	Adephaga	Dytiscidae	Copelatinae	median lobe and parameres asymmetric in Agaporomorphus, Copelatus and Malaglymbus (Miller & Wheeler, 2008; Shaverdo et al., 2008; Hajek et al., 2010)	ASYM
Coleoptera	Adephaga	Dytiscidae	Coptotominae	?	?
Coleoptera	Adephaga	Dytiscidae	Agabinae	Platambus symmetric, Agabus mostly asymmetric (Brancucci, 2005; Ribera et al., 2001)	SYM/ASYM
Coleoptera	Adephaga	Trachypachidae		parameres symmetrical	SYM
Coleoptera	Adephaga	Paussidae		asymmetric shape of the orifice of the median lobe (Huber et al.), parameres unequal (Darlington; Casale et al., 1982)	ASYM
Coleoptera	Adephaga	Gyrinidae	Gyrininae + Spanglerogyrininae	symmetric (Holmen; Vazirani; Franciscolo; Folkerts, 1979)	SYM
Coleoptera	Polyphaga	Hydraenidae		"in its most basal form [Ochthebius, Hydrochus] slightly asymmetrical, in Hydraena and Limnebius strongly asymmetric" (Beutel & Leschen)--confirmed by Hansen	ASYM
		Epimetopidae		symmetric (Perkins, 1979; Ji & Jach, 1998)	SYM
Coleoptera	Polyphaga	Hydrophilidae	Helophorinae	symmetric	SYM
Coleoptera	Polyphaga		Sphaeridiinae	Cercyon not symmetric? "Basal piece asymmetric in some" (Beutel & Leschen); Megasternini: Australocyon: basal piece asymmetric, parameres slightly asymmetric?; basal Megasternini: aedeagus with asymmetrically twisted hook at base; some Pilocnema spp.: median lobe slightly asymmetric (Cuccodoro & Leschen)	ASYM
Coleoptera	Polyphaga		Hydrophilinae	symmetric	SYM
Coleoptera	Polyphaga	Sphaeritidae		"basal piece forming an asymmetrical ring" (Beutel & Leschen; Jeannel 1955)	ASYM
Coleoptera	Polyphaga	Syntelliidae		"basal piece symmetric" (Beutel & Leschen)	SYM
Coleoptera	Polyphaga	Histeridae	Onthophilinae	symmetric	SYM
Coleoptera	Polyphaga	Histeridae	Tribalinae	symmetric	SYM
Coleoptera	Polyphaga	Histeridae	Histerinae	symmetric	SYM
Coleoptera	Polyphaga	Histeridae	Hetaeriinae	symmetric	SYM
Coleoptera	Polyphaga	Histeridae	Dendrophilinae	symmetric	SYM
Coleoptera	Polyphaga	Histeridae	Abraeinae	symmetric	SYM
Coleoptera	Polyphaga	Histeridae	Saprininae	symmetric	SYM
Coleoptera	Polyphaga	Camiaridae		(virtually) symmetric (Seago papers; Zwick 1979)	SYM
Coleoptera	Polyphaga	Cholevidae	Ptomaphaginae	asymmetric	ASYM
Coleoptera	Polyphaga	Cholevidae	Nemadinae	symmetric	SYM
Coleoptera	Polyphaga	Cholevidae	Anemadinae	symmetric (but genital segment in male Speonemadus asymmetric; Salgado et al. 2008)	SYM
Coleoptera	Polyphaga	Cholevidae	Cholevinae	mostly symmetric, some Nargus, Philomessor, Catoptrichus, Catopomorphus, and Sciodrepoides (and internal sac in Choleva) not symmetric	MOSTLY SYM
Coleoptera	Polyphaga	Cholevidae	Leptodirinae	symmetric (?) Salgado et al. (2008: 51) give asymmetric positioning of genitalia inside male and female abdomens of Quaestus and Anillochlamys; they also give slight asymmetries in female genitalia of some Cantabrogeus, Quaestus, Speonomidius,	MOSTLY SYM
Coleoptera	Polyphaga	Colonidae		symmetric	SYM
Coleoptera	Polyphaga	Leiodidae		symmetric (incl. internal sac), except Agathidium pilosum (Angelini, 1995)	MOSTLY SYM
Coleoptera	Polyphaga	Agyrtidae		basis of the aedeagus asymmetric (Huber et al.)	ASYM
Coleoptera	Polyphaga	Clambidae		symmetric or asymmetric; tip of median lobe asymmetric in Clambus (Huber et al.)	SYM/ASYM
Coleoptera	Polyphaga	Scydmaenidae		mostly symmetric, but a few Euconnus species internally not symmetric; one Papusus species (P. loebli) asymmetric (Cuccodoro & Leschen)	MOSTLY SYM
Coleoptera	Polyphaga	Ptiliidae		symmetric, but position within the abdomen may be asymmetric (Beutel & Leschen)	SYM
Coleoptera	Polyphaga	Silphidae		symmetric (but genital sternite asymmetric in Nicrophorus; involved in retournement?; pers. Obs.)	SYM
Coleoptera	Polyphaga	Scaphidiidae		symmetric	SYM
Coleoptera	Polyphaga	Staphylinidae	Megalopsidiinae	?	?
Coleoptera	Polyphaga	Staphylinidae	Glypholomatinae	symmetric (Thayer & Newton, 1978)	SYM
Coleoptera	Polyphaga	Staphylinidae	Pseudopsinae	monotypic: Pseudopsis: some species symmetric, some slightly asymmetric (Asenjo & Riberio-Costa, 2010)	SYM/ASYM
Coleoptera	Polyphaga	Staphylinidae	Oxyporinae	symmetric (Marquez & Asiain, 2009)	SYM
Coleoptera	Polyphaga	Staphylinidae	Piestinae	symmetric (Oxypius; Newton, 1982. Siagonium; Takai & Nakane, 1985)	SYM
Coleoptera	Polyphaga	Staphylinidae	Micropeplinae	symmetric	SYM
Coleoptera	Polyphaga	Staphylinidae	Osoriinae	symmetric (but see below under Oxytelinae!)	SYM
Coleoptera	Polyphaga	Staphylinidae	Habrocerinae	aedeagus often absent but male urites often (not always) asymmetric (Assing & Wunderle, 1995)	MOSTLY ASYM
Coleoptera	Polyphaga	Staphylinidae	Metopsiinae	not symmetric (male pygidium is asymmetric)	ASYM
Coleoptera	Polyphaga	Staphylinidae	Proteininae	Megarthrus most spp. Symmetric some asymmetric (Cuccodoro & Leschen), Proteinus not symmetric?	MOSTLY SYM
Coleoptera	Polyphaga	Staphylinidae	Omaliinae	symmetric	SYM
Coleoptera	Polyphaga	Staphylinidae	Oxytelinae	symmetric, but parameres in some Oxytelus and aedeagus in some Thinobius not symmetric; "Osoriinae" (in Coiffait [1979] a subfamily of Oxytelidae): all asymmetric (?)	SYM/ASYM
Coleoptera	Polyphaga	Staphylinidae	Steninae	symmetric	SYM
		Staphylinidae	Staphylininae	[watch out: some of Coiffait's Staphylininae genera are under Xantholininae below]; symmetric: Palaeophilonthus, Erichsonius, Gabrius (but a few spp. slightly asymmetric), Paragabrius, Rabigus, Gabronthus, Philonthus, Jurecekia, Hesperus, Neobisnius, Remus, Cafius, Orthidius, Ontholestes (except a few species), Abemus, Emus, Creophilus, Quedius (except c. 5% of the species), Velleius, Velleiopsis…	SYM/ASYM
Coleoptera	Polyphaga	Staphylinidae	Xantholininae	Bordoni (various papers): Othius: aedeagus and internal sac (almost?) symmetric. Gyrohypnus (?), Phalacrolinus, Baptolinus, Diochus, Platyprosopus, Metoponcus, Leptolinus, Calontholinus, Pachycorynus, Spaniolinus, Tralichia, Denon, Sulawesina, Adhavara, Pahanghella: symmetric; Phalacrolinus, Vulda, Xantholinus, Tetraulacus, Zeteotomus, Nudobius, Gauropterus, Ulisseus, Dibothroglyptus, Thyreocepha…	SYM/ASYM
Coleoptera	Polyphaga	Staphylinidae	Paederinae, Asteninae	Paederidus, Paederus (except subg. Heteropaederus), Uncopaederus, Medon, Coecoscopaeus, Astenus (except 1 of the c. 120 W-Pal. Spp., viz. A. latus), Nazeris, Stilicus, Homaeotarsus, Hypomedon, Luzea, Lithocharis, Chloecharis, Acanthoglossa, Scopaeus (except 5-6 spp.), most (but not all) Achenium, Scimbalium, Micrillus, Throbalium, Pseudolathra, Lobrathium, Platydomene, Tetartopius (except 2-3 spp…	SYM/ASYM
Coleoptera	Polyphaga	Staphylinidae	Euaesthetinae	Schatzmayrina, Euaesthetus, Euaesthetotyphlus, Coiffaitia, Edaphus, Neocoiffaitia, Stenaesthetus: symmetric; Octavius: strongly asymmetric (interesting chiral reversals!; Orousset, 1988)	SYM/ASYM
Coleoptera	Polyphaga	Staphylinidae	Leptotyphlinae	strongly asymmetric, except Cephalotyphlus, Cyrtotyphlus, Metrotyphlus and Megatyphlus (Pace, 1996)	SYM/ASYM
Coleoptera	Polyphaga	Staphylinidae	Phloeocharinae	Phloeocharis: symmetric (Assing, 2003, 2006; Feldmann, 2004)	SYM
Coleoptera	Polyphaga	Staphylinidae	Tachyporinae	mostly symmetric (stylet of internal sac asymmetric), except Tachinus memnonius, quebecensis, semirufus and raineri, which appear asymmetric (Campbell, 1973)	MOSTLY SYM
Coleoptera	Polyphaga	Staphylinidae	Hypocyphtinae	mostly symmetric, but one or two species slightly asymmetric	MOSTLY SYM
Coleoptera	Polyphaga	Staphylinidae	Aleocharinae: Deinopsini	?	?
Coleoptera	Polyphaga	Staphylinidae	Aleocharinae: Gymnusini	?	?
Coleoptera	Polyphaga	Staphylinidae	Aleocharinae: Myllaenini	symmetric	SYM
Coleoptera	Polyphaga	Staphylinidae	Aleocharinae: Diglottini	?	?
Coleoptera	Polyphaga	Staphylinidae	Aleocharinae: Pronomaeini	symmetric	SYM
Coleoptera	Polyphaga	Staphylinidae	Aleocharinae: Oligotini	symmetric	SYM
Coleoptera	Polyphaga	Staphylinidae	Aleocharinae: Hygronomini	?	?
Coleoptera	Polyphaga	Staphylinidae	Aleocharinae: Gyrophaenini	asymmetric	ASYM
Coleoptera	Polyphaga	Staphylinidae	Aleocharinae: Homalotini	symmetric	SYM
Coleoptera	Polyphaga	Staphylinidae	Aleocharinae: Silusini	?	?
Coleoptera	Polyphaga	Staphylinidae	Aleocharinae: Bolitocharini	symmetric, some spp. slightly asymmetric	MOSTLY SYM
Coleoptera	Polyphaga	Staphylinidae	Aleocharinae: Autaliini	?	?
Coleoptera	Polyphaga	Staphylinidae	Aleocharinae: Falagriini	symmetric (?)	SYM
Coleoptera	Polyphaga	Staphylinidae	Aleocharinae: Callicerini	symmetric	SYM
Coleoptera	Polyphaga	Staphylinidae	Aleocharinae: Schistogeniini	?	?
Coleoptera	Polyphaga	Staphylinidae	Aleocharinae: Zyrasini	?	?
Coleoptera	Polyphaga	Staphylinidae	Aleocharinae: Dinardini	?	?
Coleoptera	Polyphaga	Staphylinidae	Aleocharinae: Oxypodini	symmetric, a few species slightly asymmetric	MOSTLY SYM
Coleoptera	Polyphaga	Staphylinidae	Aleocharinae: Aleocharini	symmetric, perhaps a few species slightly asymmetric?	MOSTLY SYM
Coleoptera	Polyphaga	Pselaphidae		some genera strongly asymmetric (Faronitus, Faronidius, Dimorphozethus, Afroplectus, Eleodimerus, Archeuplectus, Elaphobythus, Megalobythus, Faronus, Dimerus, Panaphantus, Bibloporus, Pseudoplectus, Pseudeuplectus, Bibloplectus, Euplectus, Cyrtoplectus, Trimium, Zibus, Trogaster, Trichonyx, Amauronyx, Tychus, Tychomorphus, Batrysus, Amauropidius, Paramaurops, Pselaphus, Pselaphopsis, Tyrus, Arthr…	SYM/ASYM
Coleoptera	Polyphaga	Lycidae		symmetric, except some Platerodyni: Libnetis, Ditoneces ("curiously coiled penis"), Plateros & Lyponia (Nakane 1969)	MOSTLY SYM
Coleoptera	Polyphaga	Telegeusidae		symmetric	SYM
Coleoptera	Polyphaga	Phengodidae		symmetric	SYM
Coleoptera	Polyphaga	Rhagophthalmidae		symmetric	SYM
Coleoptera	Polyphaga	Lampyridae		symmetric; Stenocladius: "more or less symmetrical" (Leschen et al.) (based on the fact [Leschen et al.] that Pterotinae, Stenocladius and Ototretinae are placed in Lampyridae)	SYM
		Omethidae		symmetric (based on Drilonius; figs. 46 in Kazantsev, 2010)	SYM
Coleoptera	Polyphaga	Cantharidae		symmetric, possibly one Malthinus sp. slightly asymmetric; asymmetrical in Chauliognathinae (Leschen et al.)	SYM/ASYM
Coleoptera	Polyphaga	Podabrocephalidae		symmetric	SYM
Coleoptera	Polyphaga	"Neocrowsonia" (Elateriformia incert. Sed.)		symmetric	SYM
Coleoptera	Polyphaga	"Cydistus" (Elateriformia incert. Sed.)		symmetric	SYM
Coleoptera	Polyphaga	"Harmatelia" (Elateriformia incert. Sed.)		symmetric	SYM
Coleoptera	Polyphaga	Omalisidae		symmetric	SYM
Coleoptera	Polyphaga	Drilidae		symmetric	SYM
Coleoptera	Polyphaga	Omethidae		symmetric	SYM
Coleoptera	Polyphaga	Malachiidae		symmetric	SYM
Coleoptera	Polyphaga	Melyridae		symmetric	SYM
Coleoptera	Polyphaga	Cleridae		symmetric	SYM
Coleoptera	Polyphaga	Acanthocnemidae		symmetric	SYM
Coleoptera	Polyphaga	Prionoceridae		symmetric	SYM
Coleoptera	Polyphaga	Phycocecidae		symmetric	SYM
Coleoptera	Polyphaga	Mauroniscidae		symmetric	SYM
Coleoptera	Polyphaga	Phloiophilidae		symmetric	SYM
Coleoptera	Polyphaga	Trogossitidae		symmetric	SYM
Coleoptera	Polyphaga	Chaetostomatidae		?	?
Coleoptera	Polyphaga	Metaxinidae		?	?
Coleoptera	Polyphaga	Thanerocleridae		symmetric	SYM
Coleoptera	Polyphaga	Derodontidae (incl. Laricobiinae)		symmetric	SYM
Coleoptera	Polyphaga	Lymexylonidae		symmetric, but asymmetric in Elateroides	MOSTLY SYM
Coleoptera	Polyphaga	Rhinoripidae		symmetric	SYM
Coleoptera	Polyphaga	Artematopodidae		symmetric	SYM
Coleoptera	Polyphaga	Brachypsectridae		symmetric	SYM
Coleoptera	Polyphaga	Elateridae		mostly symmetric, based on FHL, tip sometimes slightly asymmetric many Ampedus spp.) or with an asymmetric wave (a few Agriotes spp.). Leschen et al. : "usually symmetrical"; ALL species in Platia (1994) are strictly symmetric! Cebrio is symmetric (Paramo & Lopez-Colon, 2003)	MOSTLY SYM
Coleoptera	Polyphaga	Plastoceridae		symmetric	SYM
Coleoptera	Polyphaga	Cerophytidae		symmetric	SYM
Coleoptera	Polyphaga	Eucnemidae		symmetric (Farsus) or asymmetric	SYM/ASYM
Coleoptera	Polyphaga	Throscidae		symmetric	SYM
Coleoptera	Polyphaga	Buprestidae		symmetric, a few Agrilus and Sphenoptera spp. asymmetric	MOSTLY SYM
Coleoptera	Polyphaga	Dascillidae		symmetric	SYM
Coleoptera	Polyphaga	Rhipiceridae		symmetric	SYM
Coleoptera	Polyphaga	Helodidae		symmetric	SYM
Coleoptera	Polyphaga	Eucinetidae		symmetric	SYM
Coleoptera	Polyphaga	Dryopidae		symmetric, but basal orifice asymmetric, and penis asymmetrical in Phallodryops	MOSTLY SYM
Coleoptera	Polyphaga	Lutrochidae		aedeagus asymmetric (Beutel & leschen)	ASYM
Coleoptera	Polyphaga	Limnichidae		aedeagus with asymmetrical phallobase	ASYM
Coleoptera	Polyphaga	Elmidae		symmetric or asymmetric; asymmetric at the basis (e.g., Stenelmis); Beutel & Leschen: Elminae: aedeagus symmetrical or slightly asymmetrical, phallobase usually somewhat asymmetrical, penis symmetrical or slightly asymmetrical; Larainae: symmetrical or asymmetrical; Oulimnius rivularis asymmetric	SYM/ASYM
Coleoptera	Polyphaga	Psephenidae		symmetric (also Eubrianacinae; Lee et al., 2011)	SYM
Coleoptera	Polyphaga	Cneoglossidae		symmetric	SYM
Coleoptera	Polyphaga	Ptilodactylidae		symmetric	SYM
Coleoptera	Polyphaga	Chelonariidae		symmetric; internal sac (stylet) asymmetric (Beutel & Leschen)	SYM
Coleoptera	Polyphaga	Callirhipidae		symmetric	SYM
Coleoptera	Polyphaga	Eulichadidae		symmetric	SYM
Coleoptera	Polyphaga	Georissidae		symmetric (Hansen)	SYM
		Spercheidae		symmetric (Darilmaz & Kiyak, 2011; Archangelsky, 2001)	SYM
Coleoptera	Polyphaga	Heteroceridae		slightly asymmetric	ASYM
Coleoptera	Polyphaga	Dermestidae		symmetric	SYM
Coleoptera	Polyphaga	Endecatomidae		symmetric	SYM
Coleoptera	Polyphaga	Nosodendridae		symmetric	SYM
Coleoptera	Polyphaga	Jacobsoniidae		"more or less symmetrical" (Leschen et al.)	SYM
Coleoptera	Polyphaga	Byrrhidae		symmetric, but Curimopsis asymmetric; Beutel & Leschen: parameres asymmetric	SYM/ASYM
Coleoptera	Polyphaga	Ostomidae		?	?
Coleoptera	Polyphaga	Byturidae		symmetric	SYM
Coleoptera	Polyphaga	Helotidae		"more or less symmetrical" (Leschen et al.)	SYM
Coleoptera	Polyphaga	Protocucjidae		symmetric	SYM
Coleoptera	Polyphaga	Kateretidae		parameres symmetric, penis supported by asymmetric lateral sclerite; Andisio (1993): Kateretes & Anamartus appli: symmetric; Anamartus (most spp.), Heterhelus & Brachypterus: slightly asymmetric; Brachypterolus: strongly asymmetric	SYM/ASYM
Coleoptera	Polyphaga	Nitidulidae		symmetric	SYM
Coleoptera	Polyphaga	Bothrideridae		symmetric	SYM
Coleoptera	Polyphaga	Smicripidae		symmetric	SYM
Coleoptera	Polyphaga	Cybocephalidae		?	?
Coleoptera	Polyphaga	Cucujidae		symmetric	SYM
Coleoptera	Polyphaga	Boganiidae		"more or less asymmetrical" (Leschen et al.)	ASYM
Coleoptera	Polyphaga	Myraboliidae		symmetric	SYM
Coleoptera	Polyphaga	Cavognathidae		symmetric	SYM
Coleoptera	Polyphaga	Lamingtoniidae		symmetric	SYM
Coleoptera	Polyphaga	Passandridae		almost symmetric (slight asymmetries in median lobe?) (Cuccodoro & Leschen)	MOSTLY SYM
Coleoptera	Polyphaga	Erotylidae		symmetric, except some Erotylinae, Loberinae, and some Languriinae (Leschen et al.)	SYM/ASYM
Coleoptera	Polyphaga	Monotomidae		symmetric	SYM
Coleoptera	Polyphaga	Hobartiidae		slightly asymmetric?	ASYM
Coleoptera	Polyphaga	Cryptophagidae		symmetric, except in some Cryptafricini	MOSTLY SYM
Coleoptera	Polyphaga	Agapythidae		symmetric	SYM
Coleoptera	Polyphaga	Priasilphinae (11 sp. Gondwana)		symmetric (Leschen et al. 2005)	SYM
Coleoptera	Polyphaga	Phloeostichidae		symmetric	SYM
Coleoptera	Polyphaga	Silvaninae		symmetric	SYM
Coleoptera	Polyphaga	Laemophloeidae		symmetric	SYM
Coleoptera	Polyphaga	Brontinae		symmetric (Thomas, 2003, 2010), but with asymmetries in th einternal sac	SYM
Coleoptera	Polyphaga	Propalticidae		symmetric	SYM
Coleoptera	Polyphaga	Tasmosalpingidae		symmetric	SYM
Coleoptera	Polyphaga	Cyclaxyridae		?	?
Coleoptera	Polyphaga	Phalacridae		aedeagus at the basis often asymmetric, but apex symmetric; Leschen et al.: "sometimes asymmetric"	MOSTLY SYM
Coleoptera	Polyphaga	Thorictidae		symmetric (Jeannel 1955)	SYM
Coleoptera	Polyphaga	Lathridiidae		mostly symmetric, but some Enicmus, Corticarina, and Cartodere spp. at the tip asymmetric	MOSTLY SYM
Coleoptera	Polyphaga	Mycetophagidae		symmetric	SYM
Coleoptera	Polyphaga	Archeocrypticidae		"aedeagus often asymmetrical" (Leschen et al.)	MOSTLY ASYM
Coleoptera	Polyphaga	Pterogeniidae		"symmetrical or slightly asymmetrical" (Leschen et al.)	SYM/ASYM
Coleoptera	Polyphaga	Cerylonidae		symmetric in Ostomopsis, asymmetric in other subfamilies	SYM/ASYM
Coleoptera	Polyphaga	Alexiidae		"slightly asymmetrical" (Leschen et al.)	ASYM
Coleoptera	Polyphaga	Discolomatidae		?	?
Coleoptera	Polyphaga	Endomychidae		all (?) asymmetric (Jeannel 1955)	ASYM
Coleoptera	Polyphaga	Coccinellidae		symmetric? (viewing angle in FHL pictures is often unclear); Epilachninae: symmetric (but E. borealis in Jeannel 1955 seems asymmetric); Leschen et al.: "tegminal parts mostly symmetrical, but with strong asymmetry in Microweiseini, Sukunahikonini and Serangiini, and minor asymmetries in penis guide in many groups"; Dauguet: Coccinellini: symmetric. Sasaji (1971): Sticholotinae: Sukunahikona, Ser…	SYM/ASYM
Coleoptera	Polyphaga	Corylophidae		symmetric, but internal sac often asymmetric "penis usually symmetric" (Bowestead, 1999)	MOSTLY SYM
Coleoptera	Polyphaga	Sphindidae		?	?
Coleoptera	Polyphaga	Biphyllidae		symmetric	SYM
Coleoptera	Polyphaga	Aspidiphoridae		?	?
Coleoptera	Polyphaga	Ciidae		symmetric (figure of Cis rugulosus in Jeannel 1955 is slightly asymmetric)	SYM
Coleoptera	Polyphaga	Tetratomidae		?	?
Coleoptera	Polyphaga	Scirtidae		symmetric (e.g., Sacodes) or asymmetric (Beutel & Leschen; Huber et al.)	SYM/ASYM
Coleoptera	Polyphaga	Decliniidae		symmetric	SYM
Coleoptera	Polyphaga	Lyctidae		symmetric	SYM
Coleoptera	Polyphaga	Bostrychidae		"usually symmetrical" (Leschen et al.)	SYM
Coleoptera	Polyphaga	Anobiidae		symmetric, but Ernobius, Mizodorcatoma, Hadrobregmus, Grynobius, Homophthalmus, Pseudodryophilus, Dryophilus, Episernus, Stegobium, Priobium, Caenocara, and Dorcatoma asymmetric; some (not all) Xestobium also asymmetric	SYM/ASYM
Coleoptera	Polyphaga	Ptinidae		symmetric, except many species within Ptinus; Gibbiinae: all symmetric	SYM/ASYM
Coleoptera	Polyphaga	Oedemeridae		asymmetric (?); Leschen et al.: "symmetrical"; Vasquez: symmetric (? Not sure if drawings are lateral or dorsal view)	SYM
Coleoptera	Polyphaga	Mycteridae		?	?
Coleoptera	Polyphaga	Pythidae		symmetric	SYM
Coleoptera	Polyphaga	Pyrochroidae		symmetric	SYM
Coleoptera	Polyphaga	Scraptiidae		symmetric	SYM
Coleoptera	Polyphaga	Aderidae		symmetrical or asymmetrical (Leschen et al.)	SYM/ASYM
Coleoptera	Polyphaga	Anthicidae		symmetric, except c. 50% of Notoxus species (Bucciarelli)	MOSTLY SYM
Coleoptera	Polyphaga	Meloidae		symmetric (Enns; Bologna)	SYM
Coleoptera	Polyphaga	Rhipiphoridae		"almost always asymmetrical" (Leschen et al.)	MOSTLY ASYM
Coleoptera	Polyphaga	Mordellidae		asymmetric	ASYM
Coleoptera	Polyphaga	Zopheridae (incl. Colydiidae)		symmetric	SYM
Coleoptera	Polyphaga	Melandryidae		symmetric	SYM
Coleoptera	Polyphaga	Lagriidae		?	?
Coleoptera	Polyphaga	Ulodidae		symmetric	SYM
Coleoptera	Polyphaga	Promecheilidae		symmetric	SYM
Coleoptera	Polyphaga	Chalcodryidae		symmetric	SYM
Coleoptera	Polyphaga	Trachelostenidae		symmetric	SYM
Coleoptera	Polyphaga	Alleculidae		symmetric	SYM
Coleoptera	Polyphaga	Tenebrionidae		symmetric (but in Amarygmini apparently a slight dextral asymmetry at the basis of the aed., sinistral in Paramarygmus rhodesianus [Ardoin, 1962-1966]), Crypticus asymmetric	MOSTLY SYM
Coleoptera	Polyphaga	"Afreminae" (Tenebrionoidea incet. Sed.)		symmetric	SYM
Coleoptera	Polyphaga	"Ischaliinae" (Tenebrionoidea incert. Sed.)		symmetric or asymmetric	SYM/ASYM
Coleoptera	Polyphaga	"Lagrioidinae" (Tenebrionoidea incert. Sed.)		symmetric	SYM
Coleoptera	Polyphaga	"Rhizonium group" (Tenebrionoidea incert. Sed.)		symmetric	SYM
Coleoptera	Polyphaga	Stenotrachelidae		symmetric	SYM
Coleoptera	Polyphaga	Prostomidae		symmetric	SYM
Coleoptera	Polyphaga	Boridae		symmetric (Jeannel 1955)	SYM
Coleoptera	Polyphaga	Salpingidae		symmetric	SYM
Coleoptera	Polyphaga	Scarabaeidae	Troginae	"usually symmetric, but median lobe sometimes higly asymmetric (some Trox, Polynoncus), parameres sometime asymmetrical (Polynoncus)" (Beutel & Leschen)	MOSTLY SYM
Coleoptera	Polyphaga	Scarabaeidae	Glaresinae	symmetric	SYM
Coleoptera	Polyphaga	Scarabaeidae	Pleocominae	symmetric	SYM
Coleoptera	Polyphaga	Scarabaeidae	Geotrupinae	asymmetric (Odontaeus, Trypocopris) or symmetric (Lethrus); "parameres highly asymmetrical in Taurocerastinae and Lethrinae" (Beutel & Leschen)	SYM/ASYM
Coleoptera	Polyphaga	Scarabaeidae	Belohininae	symmetric	SYM
Coleoptera	Polyphaga	Scarabaeidae	Hybosorinae	symmetric/asymmetric	SYM/ASYM
Coleoptera	Polyphaga	Scarabaeidae	Scarabaeinae	Scarabaeus asymmetric; Gymnopleurini, Oniticellini, Phanaeini, Sisyphini and Onthophagini symmetric (own research, Leiden Univ. student report); 25-30% of Helictopleurus spp. Asymmetric (Paulian & Lebis, 1960); some Amphistomus spp. asymmetric; Canthonina: symmetric, except many Australian and African/Malagasy genera: Aulacopris, Canthonosoma, Epininus (Medina & Scholtz, 2005), Labroma, Mentophil…	SYM/ASYM
Coleoptera	Polyphaga	Scarabaeidae	Pachypodinae	symmetric	SYM
Coleoptera	Polyphaga	Scarabaeidae	Coprinae	symmetric, but Notopedaria asymmetric and Coptodactyla partly asymmetric (Matthews, 1976)	MOSTLY SYM
Coleoptera	Polyphaga	Scarabaeidae	Glaphyrinae	asymmetric (Li et al., 2011; Montreuil & Serri)	ASYM
Coleoptera	Polyphaga	Scarabaeidae	Orphninae	parameres symmetrical	SYM
Coleoptera	Polyphaga	Scarabaeidae	Ceratocanthinae	"basal piece usually asymmetrical; parameres in most cases asymmetrical" (Beutel & Leschen)	ASYM
Coleoptera	Polyphaga	Scarabaeidae	Dynamopodinae	symmetric or asymmetric	SYM/ASYM
Coleoptera	Polyphaga	Scarabaeidae	Phaenomeridinae	symmetric	SYM
Coleoptera	Polyphaga	Scarabaeidae	Ochodaeinae	asymmetric	ASYM
Coleoptera	Polyphaga	Scarabaeidae	Aegialinae	?	?
Coleoptera	Polyphaga	Scarabaeidae	Aphodiinae	symmetric	SYM
Coleoptera	Polyphaga	Scarabaeidae	Sericinae	a few species slightly asymmetric, most strongly asymmetric; Triodonta and Paratriodonta symmetric	MOSTLY ASYM
Coleoptera	Polyphaga	Scarabaeidae	Melolonthinae	symmetric, but Schizonycha, Polyphylla, Lepidostethaspis, at least one Madiniellaone (M. emarginatus) Maechidius species and some (not all) Phyllophaga and some Anoxia asymmetric	SYM/ASYM
Coleoptera	Polyphaga	Scarabaeidae	Rutelinae	symmetric, Chaetopteroplia asymmetric	MOSTLY SYM
Coleoptera	Polyphaga	Scarabaeidae	Hopliinae	symmetric	SYM
Coleoptera	Polyphaga	Scarabaeidae	Dynastinae	symmetric, but some Trissodon and Cyclocephala species with an asymmetric mid-piece (figs. In Carne, 1957 and Lachaume, 1992) and some (never all!) species in the genera Syrichthoschema, Hemiphileurus, Mitracephala, Cyclocephala, Agaocephala, Branchysiderus, Golofa, Aspidolea, Bothynus, Hexodon, Eophileurus, and Arriguttia with asymmetric parameres (Lachaume, 1985; 1992; Endrodi, 1985). The monot…	SYM/ASYM
Coleoptera	Polyphaga	Scarabaeidae	Valginae	symmetric	SYM
Coleoptera	Polyphaga	Scarabaeidae	Cetoniinae	symmetric, except all Megaphonia and almost all Marokia species (Allard, 1995), and possibly also Chewia, some Glycyphana and Protaetia species (Legrand & Chew, 2010)	SYM/ASYM
Coleoptera	Polyphaga	Scarabaeidae	Bolboceratinae	symmetric (Carpaneto et al., 2000; Mondaca & Smith, 2008), except basal piece of Bolbelasmus (Li et al., 2008)	MOSTLY SYM
		Scarabaeidae	Aulonocnemidae	all (virtually) symmetric (Cambefort, 1987)	SYM
Coleoptera	Polyphaga	Lucanidae		symmetric or asymmetrical trilobe (Beutel & Leschen; Franciscolo [1997, Fauna Italia 35]: "Lucanidae occasionally asymmetric"); Aesalinae: symmetric (Holloway, 1998) except several Ceratognathus spp. (Holloway, 1961); other subfam.: check Nicagus in the collection; Lucaninae: symmetric, Dorcinae: symmetric (no indications of asymmetry found in any of the online papers)	SYM/ASYM
Coleoptera	Polyphaga	Diphyllostomatidae		strongly asymmetric (Franciscolo, 1997 [Fauna d'Italia 35])	ASYM
Coleoptera	Polyphaga	Passalidae	Passalinae + Aulacocyclinae	(virtually) symmetric (Schuster et al., 2005; Cano, 1994)	SYM
Coleoptera	Polyphaga	Cerambycidae		symmetric, Macrodontia jolyi asymmetric.	MOSTLY SYM
Coleoptera	Polyphaga	Chrysomelidae	Donaciinae	symmetric	SYM
Coleoptera	Polyphaga	Chrysomelidae	Zeugophorinae	symmetric	SYM
Coleoptera	Polyphaga	Chrysomelidae	Orsodacinae	symmetric	SYM
Coleoptera	Polyphaga	Chrysomelidae	Criocerinae	symmetric	SYM
Coleoptera	Polyphaga	Chrysomelidae	Clytrinae	symmetric	SYM
Coleoptera	Polyphaga	Chrysomelidae	Cryptocephalinae	symmetric	SYM
Coleoptera	Polyphaga	Chrysomelidae	Lamprosomatinae	symmetric	SYM
Coleoptera	Polyphaga	Chrysomelidae	Eupolminae	?	?
Coleoptera	Polyphaga	Chrysomelidae	Chrysomelinae	mostly symmetric (except some Phytodecta (=Gonioctena) spp) but often with asymmetric stylet	MOSTLY SYM
Coleoptera	Polyphaga	Chrysomelidae	Galerucinae	mostly asymmetric	MOSTLY ASYM
Coleoptera	Polyphaga	Chrysomelidae	Alticinae	symmetric	SYM
Coleoptera	Polyphaga	Chrysomelidae	Hispinae	symmetric	SYM
Coleoptera	Polyphaga	Chrysomelidae	Cassidinae	symmetric	SYM
Coleoptera	Polyphaga	Chrysomelidae	Sagrinae	median lobe + parameres curved to one side (Huber et al.)	ASYM
Coleoptera	Polyphaga	Bruchidae		symmetric	SYM
Coleoptera	Polyphaga	Anthribidae		?	?
Coleoptera	Polyphaga	Scolytidae		Hylastes asymmetric; Trypophloeus symmetric; otherwise no data	SYM/ASYM
Coleoptera	Polyphaga	Platypodidae		?	?
Coleoptera	Polyphaga	Curculionidae	Rhinomacerinae (Nemonychinae)	?	?
Coleoptera	Polyphaga	Curculionidae	Rhynchitinae	symmetric	SYM
Coleoptera	Polyphaga	Curculionidae	Attelabinae	symmetric (Sawada & Morimoto, 1985); but see pictures in Legalov, 2008	MOSTLY SYM
Coleoptera	Polyphaga	Curculionidae	Apoderinae	?	?
Coleoptera	Polyphaga	Curculionidae	Apioninae (=Brentidae excl. Nanophyinae)	symmetric	SYM
Coleoptera	Polyphaga	Curculionidae	Brachycerinae	?	?
Coleoptera	Polyphaga	Curculionidae	Otiorrhynchinae	symmetric?	SYM
Coleoptera	Polyphaga	Curculionidae	Brachyderinae	symmetric	SYM
Coleoptera	Polyphaga	Curculionidae	Tanymecinae	symmetric	SYM
Coleoptera	Polyphaga	Curculionidae	Leptopiinae	symmetric (some Eupholus perhaps very slightly asymmetric; Porion, 1993)	MOSTLY SYM
Coleoptera	Polyphaga	Curculionidae	Cleoninae	?	?
Coleoptera	Polyphaga	Curculionidae	Tanyrhynchinae	?	?
Coleoptera	Polyphaga	Curculionidae	Cossoninae	asymmetric (in Pselactus), otherwise symmetric?	MOSTLY SYM
Coleoptera	Polyphaga	Curculionidae	Raymondionyminae	?	?
Coleoptera	Polyphaga	Curculionidae	Stenopelminae	?	?
Coleoptera	Polyphaga	Curculionidae	Bagoinae	symmetric, except Bagous frit	MOSTLY SYM
Coleoptera	Polyphaga	Curculionidae	Tanysphyrinae	symmetric	SYM
Coleoptera	Polyphaga	Curculionidae	Notarinae	symmetric	SYM
Coleoptera	Polyphaga	Curculionidae	Curculioninae	symmetric except some Lignyodes and Bradybatus spp.	MOSTLY SYM
Coleoptera	Polyphaga	Curculionidae	Pissodinae	symmetric	SYM
Coleoptera	Polyphaga	Curculionidae	Acicnemidinae	?	?
Coleoptera	Polyphaga	Curculionidae	Hylobiinae	symmetric, slightly asymmetric in some Donus and Hypera spp.	MOSTLY SYM
Coleoptera	Polyphaga	Curculionidae	Rhytirrhininae	symmetric	SYM
Coleoptera	Polyphaga	Curculionidae	Rhynchophorinae	?	?
Coleoptera	Polyphaga	Curculionidae	Cryptorhynchinae	symmetric, except some Orthochaetes spp.	MOSTLY SYM
Coleoptera	Polyphaga	Curculionidae	Barinae	symmetric	SYM
Coleoptera	Polyphaga	Curculionidae	Zygopinae	?	?
Coleoptera	Polyphaga	Curculionidae	Ceutorhynchinae	symmetric, except a small number of Ceutorhynchus and Stenocarus spp.	MOSTLY SYM
Coleoptera	Polyphaga	Curculionidae	Nanophyinae	symmetric	SYM
Coleoptera	Polyphaga	Curculionidae	Mecinae	symmetric	SYM
Coleoptera	Polyphaga	Curculionidae	Anoplinae	?	?
Coleoptera	Polyphaga	Curculionidae	Rhynchaeninae	symmetric, except Rhynchaenus populicola (Tempere & Pericart)	MOSTLY SYM
Coleoptera	Polyphaga	Curculionidae	Polydrosinae	symmetric	SYM
Coleoptera	Polyphaga	Curculionidae	Molytinae	some Mitoplinthus spp. slightly asymmetric	MOSTLY SYM
Coleoptera	Polyphaga	Curculionidae	Cycloterini	symmetric, except Cycloteres insularis & C. viettei (Richard,1981)	MOSTLY SYM
Coleoptera	Polyphaga	Curculionidae	Stigmatrachelini	symmetric (Richard, 1983)	SYM
Coleoptera	Polyphaga	Belidae	Belinae and Oxycoryninae	?	?
Coleoptera	Polyphaga	Curculionidae	Doydirhynchinae	?	?
Coleoptera
Coleoptera
Coleoptera
Coleoptera
Coleoptera
Coleoptera
Coleoptera
Coleoptera
Coleoptera
Coleoptera
Coleoptera
Coleoptera
Coleoptera
Coleoptera
Coleoptera
Coleoptera
Coleoptera
Coleoptera
Coleoptera
Coleoptera
Coleoptera
Coleoptera
Coleoptera
Coleoptera
Coleoptera
Coleoptera
Coleoptera
Coleoptera
Coleoptera
Coleoptera
Coleoptera
Coleoptera
Coleoptera
Coleoptera
Coleoptera
Coleoptera
Coleoptera
Coleoptera
Coleoptera
Coleoptera
Coleoptera
Coleoptera
Coleoptera
Coleoptera
Coleoptera
Coleoptera
Coleoptera
Coleoptera
Coleoptera
Coleoptera
Coleoptera
Coleoptera
Coleoptera
Coleoptera
Coleoptera
Coleoptera
Coleoptera
Coleoptera
Coleoptera
Coleoptera
Coleoptera
Coleoptera
Coleoptera
Coleoptera
Coleoptera
Coleoptera
Coleoptera
Coleoptera
Coleoptera
Coleoptera
Coleoptera
Coleoptera
Coleoptera
Coleoptera
Coleoptera
Coleoptera
Coleoptera
Coleoptera
Coleoptera
Coleoptera
Coleoptera
Coleoptera
Coleoptera
Coleoptera
Coleoptera
Coleoptera
Coleoptera
Coleoptera
Coleoptera
Coleoptera
Coleoptera
Coleoptera
Coleoptera
Coleoptera
Coleoptera
Coleoptera
Coleoptera
Coleoptera
Coleoptera
Coleoptera
Coleoptera
Coleoptera
Coleoptera
Coleoptera
Coleoptera
Coleoptera
Coleoptera
Coleoptera
Coleoptera
Coleoptera
Coleoptera
Coleoptera
Coleoptera
Coleoptera
Coleoptera
Coleoptera
Coleoptera
Coleoptera
Coleoptera
Coleoptera
Coleoptera
Coleoptera
Coleoptera
Coleoptera
Coleoptera
Coleoptera
Coleoptera
Coleoptera
Coleoptera
Coleoptera
Coleoptera
Coleoptera
Coleoptera
Coleoptera
Coleoptera
Coleoptera
Coleoptera
Coleoptera
Coleoptera
Coleoptera
Coleoptera
Coleoptera
Coleoptera
Coleoptera
Coleoptera
Coleoptera
Coleoptera
Coleoptera
Coleoptera
Coleoptera
Coleoptera
Coleoptera
Coleoptera
Coleoptera
Coleoptera
Coleoptera
Coleoptera
Coleoptera
Coleoptera
Coleoptera
Coleoptera
Coleoptera
Coleoptera
Coleoptera
Coleoptera
Coleoptera
Coleoptera
Coleoptera
Coleoptera
