# Supplementary material for: The evolution of asymmetric genitalia in Coleoptera
Source: Philos Trans R Soc Lond B Biol Sci. 2016 Dec 19;371(1710):20150400. doi: 10.1098/rstb.2015.0400 (PMC5104500; doi:10.1098/rstb.2015.0400)
Supplement: Supplementary File S2. [file rstb20150400supp2.xlsx]

## Sheet: Blad1
INGROUP
genus	species	voucher collection no.	country	locality	date collected	collecting method	collected by:	identified by:	18S	28S	COI (br)	COI (pj)	CytB	ND
Apocatops	nigrita (Erichson, 1798)	RMNH.INS.63153	The Netherlands	Houthem (prov. Limburg)	11.iii.2009 - 18.iii.2009	in pitfall trap baited with cheese and/or meat	C. Scholte & R.E.J. van Wijk	M. Schilthuizen	449 bp	582 bp	600 bp (GQ162460)			688 bp
Apocatops	nigrita (Erichson, 1798)	RMNH.INS.63092	France	Faucogney-et-la-Mer	10.v.1999	in pitfall trap baited with cheese and/or meat	M. Schilthuizen	M. Schilthuizen	506 bp	484 bp
Catops	americanus Hatch, 1928	RMNH.INS.63171	Canada	Westport	??.??.2008	unknown	S.B. Peck	S.B. Peck	155 bp	561 bp	581 bp (KF604726)
Catops	americanus Hatch, 1928	RMNH.INS.63170	Canada	Westport	??.??.2008	unknown	S.B. Peck	S.B. Peck	562 bp	483 bp	581 bp (KF604717)	421 bp		726 bp
Catops	andalusicus Heyden, 1870	IBE-AF72	Spain	Cordoba, Cabra, La Nava	1.xi.2006	in pitfall trap baited with cheese and/or meat	M. Baena	J. Fresneda	604 bp (HE572826)	582 bp (HE572848)		826 bp (HE572791)		751 bp (HE576694)
Catops	angustitarsis lewisi Jeannel, 1936	RMNH.INS.546059	Japan	Mt. Zao	16-24.v.2012	in pitfall trap baited with cheese and/or meat	M. Schilthuizen & S. Chiba	M. Schilthuizen	613 bp	602 bp		829 bp
Catops	angustitarsis lewisi Jeannel, 1936	RMNH.INS.546058	Japan	Mt. Zao	16-24.v.2012	in pitfall trap baited with cheese and/or meat	M. Schilthuizen & S. Chiba	M. Schilthuizen	611 bp	613 bp	676 bp (KF604723)	829 bp		751 bp
Catops	chrysomeloides (Panzer, 1798)	RMNH.INS.63213	The Netherlands	Brunssum (prov. Limburg)	12.ii.2010 - 9.iv.2010	in pitfall trap baited with cheese and/or meat	J. Dommershuijzen & D. van der Horst	M. Schilthuizen	867 bp		600 bp (KF492875)
Catops	chrysomeloides (Panzer, 1798)	RMNH.INS.63231	The Netherlands	Brunssum (prov. Limburg)	12.ii.2010 - 9.iv.2010	in pitfall trap baited with cheese and/or meat	J. Dommershuijzen & D. van der Horst	M. Schilthuizen	1276 bp	480 bp	600 bp (KF492872)	676 bp	230 bp	740 bp
Catops	chrysomeloides (Panzer, 1798)	RMNH.INS.549300	The Netherlands	Santpoort (prov. Noord-Holland)		in pitfall trap baited with cheese and/or meat	M. Schilthuizen	M. Schilthuizen	415 bp	486 bp	658 bp (KF492887)	549 bp	259 bp
Catops	chrysomeloides (Panzer, 1798)	RMNH.INS.63250	The Netherlands	Santpoort (prov. Noord-Holland)		in pitfall trap baited with cheese and/or meat	M. Schilthuizen	M. Schilthuizen	456 bp	432 bp	600 bp (KF492838)	628 bp	211 bp	723 bp
Catops	coracinus Kellner, 1846	RMNH.INS.63154	The Netherlands	Houthem (prov. Limburg)	11.iii.2009 - 18.iii.2009	in pitfall trap baited with cheese and/or meat	C. Scholte & R.E.J. van Wijk	M. Schilthuizen	448 bp	455 bp	600 bp (GQ162461)			719 bp
Catops	coracinus Kellner, 1846	RMNH.INS.63152	The Netherlands	Houthem (prov. Limburg)	11.iii.2009 - 18.iii.2009	in pitfall trap baited with cheese and/or meat	C. Scholte & R.E.J. van Wijk	M. Schilthuizen	503 bp	407 bp	600 bp (GQ162459)
Catops	coracinus Kellner, 1846	RMNH.INS.63190	The Netherlands	Santpoort (prov. Noord-Holland)	3-17.iv.2009	in pitfall trap baited with cheese and/or meat	M. Schilthuizen	M. Schilthuizen	867 bp
Catops	coracinus Kellner, 1846	RMNH.INS.63189	The Netherlands	Santpoort (prov. Noord-Holland)	3-17.iv.2009	in pitfall trap baited with cheese and/or meat	M. Schilthuizen	M. Schilthuizen	843 bp		600 bp (KF492828)
Catops	coracinus Kellner, 1846	RMNH.INS.549274	The Netherlands	Santpoort (prov. Noord-Holland)		in pitfall trap baited with cheese and/or meat	M. Schilthuizen	M. Schilthuizen			658 bp (KF492836)
Catops	coracinus Kellner, 1846	RMNH.INS.549275	The Netherlands	Santpoort (prov. Noord-Holland)		in pitfall trap baited with cheese and/or meat	M. Schilthuizen	M. Schilthuizen	504 bp	493 bp	639 bp (KF492818)	680 bp	275 bp
Catops	coracinus Kellner, 1846	RMNH.INS.550326	Italy	Rome, Villa Ada	19.iii.2012	in pitfall trap baited with cheese and/or meat	P. de Jong, T. Hoogenboom & R. van Beek	M. Schilthuizen		492 bp	658 bp (KF492885)	582 bp		641 bp
Catops	coracinus Kellner, 1846	RMNH.INS.550319	Italy	Rome, Villa Ada	19.iii.2012	in pitfall trap baited with cheese and/or meat	P. de Jong, T. Hoogenboom & R. van Beek	M. Schilthuizen		503 bp	658 bp (KF492878)	416 bp
Catops	coracinus Kellner, 1846	RMNH.INS.550322	Italy	Rome, Villa Ada	19.iii.2012	in pitfall trap baited with cheese and/or meat	P. de Jong, T. Hoogenboom & R. van Beek	M. Schilthuizen		504 bp	658 bp (KF492807)	532 bp		649 bp
Catops	coracinus Kellner, 1846	RMNH.INS.550320	Italy	Rome, Villa Ada	19.iii.2012	in pitfall trap baited with cheese and/or meat	P. de Jong, T. Hoogenboom & R. van Beek	M. Schilthuizen			658 bp (KF492843)	517 bp
Catops	fuliginosus Erichson, 1837	RMNH.INS.63149	The Netherlands	Ede (prov. Gelderland)	11.iii.2009 - 18.iii.2009	in pitfall trap baited with cheese and/or meat	C. Scholte & R.E.J. van Wijk	M. Schilthuizen	489 bp	455 bp		491 bp		669 bp
Catops	fuliginosus Erichson, 1837	RMNH.INS.63082	The Netherlands	Houthem (prov. Limburg)	11.iii.2009 - 18.iii.2009	in pitfall trap baited with cheese and/or meat	C. Scholte & R.E.J. van Wijk	M. Schilthuizen	455 bp	459 bp				693 bp
Catops	fuliginosus Erichson, 1837	RMNH.INS.63107	The Netherlands	Houthem (prov. Limburg)	11.iii.2009 - 18.iii.2009	in pitfall trap baited with cheese and/or meat	C. Scholte & R.E.J. van Wijk	M. Schilthuizen	867 bp		418 bp (KF492881)
Catops	fuliginosus Erichson, 1837	RMNH.INS.63117	The Netherlands	Heelsum (prov. Gelderland)		in pitfall trap baited with cheese and/or meat	M. Schilthuizen	M. Schilthuizen			600 bp (KF492837)
Catops	fuliginosus Erichson, 1837	RMNH.INS.549252	The Netherlands	Oegstgeest (prov. Zuid-Holland)	11.iii.-26.iv.2011	in pitfall trap baited with cheese and/or meat	D. van der Horst	M. Schilthuizen			439 bp (KF492817)
Catops	fuliginosus Erichson, 1837	RMNH.INS.549253	The Netherlands	Oegstgeest (prov. Zuid-Holland)	11.iii.-26.iv.2011	in pitfall trap baited with cheese and/or meat	D. van der Horst	M. Schilthuizen			439 bp (KF492839)
Catops	fuliginosus Erichson, 1837	RMNH.INS.549231	Germany	Lautenbach		in pitfall trap baited with cheese and/or meat	M. Schilthuizen	M. Schilthuizen	433 bp	488 bp	439 bp (KF492865)
Catops	fuliginosus Erichson, 1837	RMNH.INS.550293	Germany	Lautenbach		in pitfall trap baited with cheese and/or meat	M. Schilthuizen	M. Schilthuizen		495 bp		521 bp		621 bp
Catops	fuliginosus Erichson, 1837	RMNH.INS.550294	Germany	Lautenbach		in pitfall trap baited with cheese and/or meat	M. Schilthuizen	M. Schilthuizen		486 bp		560 bp		603 bp
Catops	fuliginosus Erichson, 1837	RMNH.INS.549236	France	Les Vans		in rodent burrow	M. Schilthuizen	M. Schilthuizen	478 bp	491 bp	438 bp (KF492857)
Catops	fuliginosus Erichson, 1837	RMNH.INS.549235	France	Les Vans		in rodent burrow	M. Schilthuizen	M. Schilthuizen			439 bp (KF492898)
Catops	fuliginosus Erichson, 1837	RMNH.INS.549223	France	Le Mayet de Montagne		in pitfall trap baited with cheese and/or meat	M. Schilthuizen	M. Schilthuizen			439 bp (KF492897)
Catops	fuliginosus Erichson, 1837	IBE-AF32	Spain	Huesca, Seira	18.v.2008	unknown	J. Fresneda	J. Fresneda	602 bp (HE572822)	580 bp (HE572844)		826 bp (HE572786)		750 bp (HE576692)
Catops	fuliginosus Erichson, 1837	NHM-IRC43	Spain	Lleida, El Pont de Suert, Cova de la Carretera	2.ii.2002	unknown	J. Fresneda	J. Fresneda		312 bp (GU356950)		826 bp (GU356860)	206 bp (GU356811)	476 bp (GU356756)
Catops	fuliginosus Erichson, 1837	RMNH.INS.550329	Italy	Verona		unknown	L. Latella	L. Latella		480 bp
Catops	fuscus (Panzer, 1794)	RMNH.INS.549305	The Netherlands	Santpoort (prov. Noord-Holland)		in pitfall trap baited with cheese and/or meat	M. Schilthuizen	M. Schilthuizen	486 bp	487 bp	640 bp (KF492890)
Catops	fuscus (Panzer, 1794)	RMNH.INS.63260	The Netherlands	Santpoort (prov. Noord-Holland)	7.v.2010	in pitfall trap baited with cheese and/or meat	M. Schilthuizen	M. Schilthuizen	452 bp	445 bp	600 bp (KF492879)	502 bp	429 bp	719 bp
Catops	fuscus (Panzer, 1794)	RMNH.INS.549264	The Netherlands	Santpoort (prov. Noord-Holland)		in pitfall trap baited with cheese and/or meat	M. Schilthuizen	M. Schilthuizen	495 bp	488 bp	658 bp (KF492901)	627 bp		633 bp
Catops	fuscus (Panzer, 1794)	RMNH.INS.549306	The Netherlands	Santpoort (prov. Noord-Holland)		in pitfall trap baited with cheese and/or meat	M. Schilthuizen	M. Schilthuizen	474 bp	356 bp	658 bp (KF492823)
Catops	grandicollis Erichson, 1837	RMNH.INS.63202	The Netherlands	Brunssum (prov. Limburg)	12.ii.2010 - 9.iv.2010	in pitfall trap baited with cheese and/or meat	J. Dommershuijzen & D. van der Horst	M. Schilthuizen	1320 bp	476 bp	600 bp (KF492826)	665 bp		735 bp
Catops	cf. hilleri Kraatz, 1877	RMNH.INS.546060	Japan	Mt. Zao	16-24.v.2012	in pitfall trap baited with cheese and/or meat	M. Schilthuizen & S. Chiba	M. Schilthuizen	589 bp	612 bp	658 bp (KF604711)	829 bp		752 bp
Catops	cf. hilleri Kraatz, 1877	RMNH.INS.546061	Japan	Mt. Zao	16-24.v.2012	in pitfall trap baited with cheese and/or meat	M. Schilthuizen & S. Chiba	M. Schilthuizen	620 bp	567 bp		829 bp
Catops	kirbyi (Spence, 1815)	RMNH.INS.63208	The Netherlands	Brunssum (prov. Limburg)	12.ii.2010 - 9.iv.2010	in pitfall trap baited with cheese and/or meat	J. Dommershuijzen & D. van der Horst	M. Schilthuizen	500 bp	471 bp	600 bp (KF492871)	694 bp		745 bp
Catops	kirbyi (Spence, 1815)	RMNH.INS.63196	The Netherlands	Oostvoorne (prov. Zuid-Holland)	12.ii.2010 - 9.iv.2010	in pitfall trap baited with cheese and/or meat	J. Dommershuijzen & D. van der Horst	M. Schilthuizen	867 bp		600 bp (KF492860)
Catops	kirbyi (Spence, 1815)	RMNH.INS.63214	The Netherlands	Oostvoorne (prov. Zuid-Holland)	12.ii.2010 - 9.iv.2010	in pitfall trap baited with cheese and/or meat	J. Dommershuijzen & D. van der Horst	M. Schilthuizen		444 bp	600 bp (KF492827)	580 bp		715 bp
Catops	kirbyi (Spence, 1815)	RMNH.INS.63219	The Netherlands	Oostvoorne (prov. Zuid-Holland)	12.ii.2010 - 9.iv.2010	in pitfall trap baited with cheese and/or meat	J. Dommershuijzen & D. van der Horst	M. Schilthuizen			600 bp (KF492850)
Catops	kirbyi (Spence, 1815)	RMNH.INS.63220	The Netherlands	Oostvoorne (prov. Zuid-Holland)	12.ii.2010 - 9.iv.2010	in pitfall trap baited with cheese and/or meat	J. Dommershuijzen & D. van der Horst	M. Schilthuizen			600 bp (KF492863)
Catops	kirbyi (Spence, 1815)	RMNH.INS.63221	The Netherlands	Oostvoorne (prov. Zuid-Holland)	12.ii.2010 - 9.iv.2010	in pitfall trap baited with cheese and/or meat	J. Dommershuijzen & D. van der Horst	M. Schilthuizen			600 bp (KF492854)
Catops	kirbyi (Spence, 1815)	RMNH.INS.63224	The Netherlands	Oostvoorne (prov. Zuid-Holland)	12.ii.2010 - 9.iv.2010	in pitfall trap baited with cheese and/or meat	J. Dommershuijzen & D. van der Horst	M. Schilthuizen			600 bp (KF492820)
Catops	kirbyi (Spence, 1815)	RMNH.INS.63226	The Netherlands	Oostvoorne (prov. Zuid-Holland)	12.ii.2010 - 9.iv.2010	in pitfall trap baited with cheese and/or meat	J. Dommershuijzen & D. van der Horst	M. Schilthuizen			600 bp (KF492834)
Catops	morio (Fabricius, 1787)	RMNH.INS.63097	The Netherlands	Heelsum (prov. Gelderland)		in pitfall trap baited with cheese and/or meat	M. Schilthuizen	M. Schilthuizen	526 bp	480 bp	600 bp (GQ162436)			500 bp
Catops	morio (Fabricius, 1787)	RMNH.INS.63099	The Netherlands	Heelsum (prov. Gelderland)		in pitfall trap baited with cheese and/or meat	M. Schilthuizen	M. Schilthuizen			600 bp (GQ162476)
Catops	morio (Fabricius, 1787)	RMNH.INS.63112	The Netherlands	Heelsum (prov. Gelderland)		in pitfall trap baited with cheese and/or meat	M. Schilthuizen	M. Schilthuizen			600 bp (GQ162440)
Catops	morio (Fabricius, 1787)	RMNH.INS.63123	The Netherlands	Heelsum (prov. Gelderland)		in pitfall trap baited with cheese and/or meat	M. Schilthuizen	M. Schilthuizen			573 bp (GQ162479)
Catops	morio (Fabricius, 1787)	RMNH.INS.63120	The Netherlands	Heelsum (prov. Gelderland)		in pitfall trap baited with cheese and/or meat	M. Schilthuizen	M. Schilthuizen			600 bp (GQ162444)
Catops	morio (Fabricius, 1787)	RMNH.INS.63140	The Netherlands	IJsselstein (prov. Utrecht)	11.iii.2009 - 18.iii.2009	in pitfall trap baited with cheese and/or meat	C. Scholte & R.E.J. van Wijk	M. Schilthuizen			600 bp (GQ162453)
Catops	morio (Fabricius, 1787)	RMNH.INS.63144	The Netherlands	IJsselstein (prov. Utrecht)	11.iii.2009 - 18.iii.2009	in pitfall trap baited with cheese and/or meat	C. Scholte & R.E.J. van Wijk	M. Schilthuizen			584 bp (GQ162455)
Catops	morio (Fabricius, 1787)	RMNH.INS.63138	The Netherlands	IJsselstein (prov. Utrecht)	11.iii.2009 - 18.iii.2009	in pitfall trap baited with cheese and/or meat	C. Scholte & R.E.J. van Wijk	M. Schilthuizen			600 bp (GQ162435)
Catops	morio (Fabricius, 1787)	RMNH.INS.63131	The Netherlands	IJsselstein (prov. Utrecht)	11.iii.2009 - 18.iii.2009	in pitfall trap baited with cheese and/or meat	C. Scholte & R.E.J. van Wijk	M. Schilthuizen			600 bp (GQ162448)
Catops	morio (Fabricius, 1787)	RMNH.INS.63148	The Netherlands	IJsselstein (prov. Utrecht)	11.iii.2009 - 18.iii.2009	in pitfall trap baited with cheese and/or meat	C. Scholte & R.E.J. van Wijk	M. Schilthuizen			600 bp (GQ162456)
Catops	morio (Fabricius, 1787)	RMNH.INS.63127	The Netherlands	IJsselstein (prov. Utrecht)	11.iii.2009 - 18.iii.2009	in pitfall trap baited with cheese and/or meat	C. Scholte & R.E.J. van Wijk	M. Schilthuizen	440 bp	442 bp	599 bp (GQ162447)	531 bp	116 bp	651 bp
Catops	morio (Fabricius, 1787)	RMNH.INS.63142	The Netherlands	IJsselstein (prov. Utrecht)	11.iii.2009 - 18.iii.2009	in pitfall trap baited with cheese and/or meat	C. Scholte & R.E.J. van Wijk	M. Schilthuizen			600 bp (GQ162454)
Catops	morio (Fabricius, 1787)	RMNH.INS.63133	The Netherlands	IJsselstein (prov. Utrecht)	11.iii.2009 - 18.iii.2009	in pitfall trap baited with cheese and/or meat	C. Scholte & R.E.J. van Wijk	M. Schilthuizen			600 bp (GQ162449)
Catops	morio (Fabricius, 1787)	RMNH.INS.63136	The Netherlands	IJsselstein (prov. Utrecht)	11.iii.2009 - 18.iii.2009	in pitfall trap baited with cheese and/or meat	C. Scholte & R.E.J. van Wijk	M. Schilthuizen			600 bp (GQ162451)
Catops	neglectus Kraatz, 1852	RMNH.INS.63100	The Netherlands	Heelsum (prov. Gelderland)		in pitfall trap baited with cheese and/or meat	M. Schilthuizen	M. Schilthuizen	441 bp	443 bp	600 bp (GQ162465)	513 bp		680 bp
Catops	neglectus Kraatz, 1852	RMNH.INS.63124	The Netherlands	Heelsum (prov. Gelderland)		in pitfall trap baited with cheese and/or meat	M. Schilthuizen	M. Schilthuizen			600 bp (GQ162446)
Catops	neglectus Kraatz, 1852	RMNH.INS.63110	The Netherlands	Heelsum (prov. Gelderland)		in pitfall trap baited with cheese and/or meat	M. Schilthuizen	M. Schilthuizen			600 bp (GQ162439)
Catops	neglectus Kraatz, 1852	RMNH.INS.63121	The Netherlands	Heelsum (prov. Gelderland)		in pitfall trap baited with cheese and/or meat	M. Schilthuizen	M. Schilthuizen			600 bp (GQ162445)
Catops	neglectus Kraatz, 1852	RMNH.INS.63119	The Netherlands	Heelsum (prov. Gelderland)		in pitfall trap baited with cheese and/or meat	M. Schilthuizen	M. Schilthuizen			600 bp (GQ162478)
Catops	neglectus Kraatz, 1852	RMNH.INS.63106	The Netherlands	Houthem (prov. Limburg)	11.iii.2009 - 18.iii.2009	in pitfall trap baited with cheese and/or meat	C. Scholte & R.E.J. van Wijk	M. Schilthuizen	445 bp	447 bp	600 bp (GQ162471)	551 bp		691 bp
Catops	neglectus Kraatz, 1852	RMNH.INS.63151	The Netherlands	Houthem (prov. Limburg)	11.iii.2009 - 18.iii.2009	in pitfall trap baited with cheese and/or meat	C. Scholte & R.E.J. van Wijk	M. Schilthuizen	506 bp	478 bp	600 bp (GQ162458)	515 bp	142 bp	697 bp
Catops	nigricans (Spence, 1815)	RMNH.INS.63095	The Netherlands	Heelsum (prov. Gelderland)		in pitfall trap baited with cheese and/or meat	M. Schilthuizen	M. Schilthuizen			600 bp (GQ162475)
Catops	nigricans (Spence, 1815)	RMNH.INS.63105	The Netherlands	Houthem (prov. Limburg)	11.iii.2009 - 18.iii.2009	in pitfall trap baited with cheese and/or meat	C. Scholte & R.E.J. van Wijk	M. Schilthuizen	508 bp	480 bp	597 bp (GQ162470)	539 bp	350 bp	719 bp
Catops	nigricans (Spence, 1815)	RMNH.INS.63084	The Netherlands	Houthem (prov. Limburg)	11.iii.2009 - 18.iii.2009	in pitfall trap baited with cheese and/or meat	C. Scholte & R.E.J. van Wijk	M. Schilthuizen			600 bp (GQ162467)
Catops	nigricans (Spence, 1815)	RMNH.INS.63081	The Netherlands	Houthem (prov. Limburg)	11.iii.2009 - 18.iii.2009	in pitfall trap baited with cheese and/or meat	C. Scholte & R.E.J. van Wijk	M. Schilthuizen	494 bp	584 bp	600 bp (GQ162462)			641 bp
Catops	nigricans (Spence, 1815)	RMNH.INS.63108	The Netherlands	Houthem (prov. Limburg)	11.iii.2009 - 18.iii.2009	in pitfall trap baited with cheese and/or meat	C. Scholte & R.E.J. van Wijk	M. Schilthuizen			600 bp (GQ162472)
Catops	nigricans (Spence, 1815)	RMNH.INS.63109	The Netherlands	Houthem (prov. Limburg)	11.iii.2009 - 18.iii.2009	in pitfall trap baited with cheese and/or meat	C. Scholte & R.E.J. van Wijk	M. Schilthuizen			600 bp (GQ162473)
Catops	nigricans (Spence, 1815)	RMNH.INS.63195	The Netherlands	Oostvoorne (prov. Zuid-Holland)	12.ii.2010 - 9.iv.2010	in pitfall trap baited with cheese and/or meat	J. Dommershuijzen & D. van der Horst	M. Schilthuizen	1245 bp	456 bp	600 bp (KF492853)	652 bp	423 bp	722 bp
Catops	nigricans (Spence, 1815)	BMNH.676175	UK (?)	unknown	unknown		unknown	unknown		576 bp		642 bp (DQ155977)
Catops	nigriclavis Gerhardt, 1900	RMNH.INS.63192	The Netherlands	Oostvoorne (prov. Zuid-Holland)	12.ii.2010	in winter nest of mole	M. Schilthuizen, J. Dommershuijzen & D. van der Horst	M. Schilthuizen	1280 bp	575 bp	600 bp (KF492893)	654 bp		734 bp
Catops	picipes (Fabricius, 1787)	RMNH.INS.63187	The Netherlands	Heelsum (prov. Gelderland)	??.??.1997	in pitfall trap baited with cheese and/or meat	M. Schilthuizen	M. Schilthuizen	867 bp		600 bp (KF492805)
Catops	picipes (Fabricius, 1787)	RMNH.INS.63186	The Netherlands	Heelsum (prov. Gelderland)	??.??.1997	in pitfall trap baited with cheese and/or meat	M. Schilthuizen	M. Schilthuizen	1248 bp	451 bp	600 bp (KF492825)	653 bp	138 bp	738 bp
Catops	picipes (Fabricius, 1787)	RMNH.INS.63080	The Netherlands	Heelsum (prov. Gelderland)		in pitfall trap baited with cheese and/or meat	M. Schilthuizen	M. Schilthuizen	465 bp
Catops	picipes (Fabricius, 1787)	RMNH.INS.63085	The Netherlands	Houthem (prov. Limburg)	11.iii.2009 - 18.iii.2009	in pitfall trap baited with cheese and/or meat	C. Scholte & R.E.J. van Wijk	M. Schilthuizen			600 bp (GQ162480)
Catops	picipes (Fabricius, 1787)	RMNH.INS.549232	Germany	Lautenbach		in pitfall trap baited with cheese and/or meat	M. Schilthuizen	M. Schilthuizen			439 bp (KF492816)		206 bp
Catops	picipes (Fabricius, 1787)	RMNH.INS.549233	Germany	Lautenbach		in pitfall trap baited with cheese and/or meat	M. Schilthuizen	M. Schilthuizen	477 bp	487 bp	439 bp (KF492808)	681 bp	253 bp	596 bp
Catops	picipes (Fabricius, 1787)	not available	Germany	Jena	unknown	unknown	R. Beutel	R. Beutel	1889 bp (AJ810734)		436 bp (FM209288)	783 bp (FM209288)
Catops	subfuscus Kellner, 1846	MNCN-AI550	France	Ariege, Illartein, Ravin de la Tire	3.vi.2004	unknown	Ph. Déliot & A. Faille	J. Fresneda	600 bp (GU356912)	579 bp (GU356951)		826 bp (GU356861)	358 bp (HE572882)	745 bp (GU356757)
Catops	subfuscus Kellner, 1846	RMNH.INS.63184	France	Faucogney-et-la-Mer	10.v.1999	in pitfall trap baited with cheese and/or meat	M. Schilthuizen	M. Schilthuizen	443 bp	447 bp
Catops	subfuscus Kellner, 1846	RMNH.INS.63185	France	Faucogney-et-la-Mer	10.v.1999	in pitfall trap baited with cheese and/or meat	M. Schilthuizen	M. Schilthuizen	580 bp
Catops	subfuscus Kellner, 1846	RMNH.INS.63087	The Netherlands	Wageningen (prov. Gelderland)	??.??.1997	in pitfall trap baited with cheese and/or meat	M. Schilthuizen	M. Schilthuizen	429 bp	450 bp	600 bp (GQ162463)			693 bp
Catops	tristis (Panzer, 1794)	RMNH.INS.63096	The Netherlands	Heelsum (prov. Gelderland)		in pitfall trap baited with cheese and/or meat	M. Schilthuizen	M. Schilthuizen	443 bp	439 bp	424 bp (GQ162477)	482 bp	126 bp	709 bp
Catops	tristis (Panzer, 1794)	RMNH.INS.63098	The Netherlands	Heelsum (prov. Gelderland)		in pitfall trap baited with cheese and/or meat	M. Schilthuizen	M. Schilthuizen			600 bp (GQ162437)
Catops	tristis (Panzer, 1794)	RMNH.INS.63118	The Netherlands	Heelsum (prov. Gelderland)		in pitfall trap baited with cheese and/or meat	M. Schilthuizen	M. Schilthuizen			600 bp (GQ162443)
Catops	tristis (Panzer, 1794)	RMNH.INS.63113	The Netherlands	Heelsum (prov. Gelderland)		in pitfall trap baited with cheese and/or meat	M. Schilthuizen	M. Schilthuizen			600 bp (GQ162441)
Catops	tristis (Panzer, 1794)	RMNH.INS.63150	The Netherlands	Houthem (prov. Limburg)	11.iii.2009 - 18.iii.2009	in pitfall trap baited with cheese and/or meat	C. Scholte & R.E.J. van Wijk	M. Schilthuizen			600 bp (GQ162457)
Catops	tristis (Panzer, 1794)	RMNH.INS.549234	Germany	Lautenbach		in pitfall trap baited with cheese and/or meat	M. Schilthuizen	M. Schilthuizen	475 bp	499 bp	658 bp (KF492880)	629 bp	261 bp	637 bp
Catops	tristis (Panzer, 1794)	RMNH.INS.63089	France	Faucogney-et-la-Mer	10.v.1999	in pitfall trap baited with cheese and/or meat	M. Schilthuizen	M. Schilthuizen			600 bp (GQ162474)
Catops	tristis (Panzer, 1794)	RMNH.INS.63198	The Netherlands	Oostvoorne (prov. Zuid-Holland)	12.ii.2010 - 9.iv.2010	in pitfall trap baited with cheese and/or meat	J. Dommershuijzen & D. van der Horst	M. Schilthuizen	436 bp	448 bp	600 bp (KF492833)		131 bp
Catops	tristis (Panzer, 1794)	RMNH.INS.63197	The Netherlands	Oostvoorne (prov. Zuid-Holland)	12.ii.2010 - 9.iv.2010	in pitfall trap baited with cheese and/or meat	J. Dommershuijzen & D. van der Horst	M. Schilthuizen	867 bp		600 bp (KF492876)
Catops	tristis (Panzer, 1794)	RMNH.INS.63199	The Netherlands	Oostvoorne (prov. Zuid-Holland)	12.ii.2010 - 9.iv.2010	in pitfall trap baited with cheese and/or meat	J. Dommershuijzen & D. van der Horst	M. Schilthuizen			598 bp (KF492877)
Catops	tristis (Panzer, 1794)	RMNH.INS.63176	The Netherlands	Santpoort (prov. Noord-Holland)		in pitfall trap baited with cheese and/or meat	M. Schilthuizen	M. Schilthuizen	154 bp		581 bp (KF604728)
Catops	tristis (Panzer, 1794)	RMNH.INS.63177	The Netherlands	Santpoort (prov. Noord-Holland)		in pitfall trap baited with cheese and/or meat	M. Schilthuizen	M. Schilthuizen	154 bp		581 bp (KF604713)
Catops	tristis (Panzer, 1794)	RMNH.INS.550332	The Netherlands	Enschede (prov. Gelderland)	??.iv.2012 - ??.vi.2012	in pitfall trap baited with cheese and/or meat	P. de Jong	M. Schilthuizen		488 bp	658 bp (KF492884)	595 bp		646 bp
Catops	tristis (Panzer, 1794)	RMNH.INS.550340	The Netherlands	Enschede (prov. Gelderland)	??.iv.2012 - ??.vi.2012	in pitfall trap baited with cheese and/or meat	P. de Jong	M. Schilthuizen			658 bp (KF492868)	531 bp		635 bp
Catops	tristis (Panzer, 1794)	RMNH.INS.550341	The Netherlands	Enschede (prov. Gelderland)	??.iv.2012 - ??.vi.2012	in pitfall trap baited with cheese and/or meat	P. de Jong	M. Schilthuizen		480 bp	658 bp (KF492882)	567 bp		644 bp
Catops	tristis (Panzer, 1794)	RMNH.INS.550342	The Netherlands	Enschede (prov. Gelderland)	??.iv.2012 - ??.vi.2012	in pitfall trap baited with cheese and/or meat	P. de Jong	M. Schilthuizen			658 bp (KF492899)	301 bp		651 bp
Catops	tristis (Panzer, 1794)	RMNH.INS.550330	The Netherlands	Enschede (prov. Gelderland)	??.iv.2012 - ??.vi.2012	in pitfall trap baited with cheese and/or meat	P. de Jong	M. Schilthuizen		485 bp
Catops	tristis (Panzer, 1794)	RMNH.INS.550334	The Netherlands	Enschede (prov. Gelderland)	??.iv.2012 - ??.vi.2012	in pitfall trap baited with cheese and/or meat	P. de Jong	M. Schilthuizen		489 bp	658 bp (KF492831)	545 bp		645 bp
Catops	tristis (Panzer, 1794)	RMNH.INS.550343	The Netherlands	Enschede (prov. Gelderland)	??.iv.2012 - ??.vi.2012	in pitfall trap baited with cheese and/or meat	P. de Jong	M. Schilthuizen		496 bp	658 bp (KF492892)	595 bp		671 bp
Catops	tristis (Panzer, 1794)	RMNH.INS.550335	The Netherlands	Enschede (prov. Gelderland)	??.iv.2012 - ??.vi.2012	in pitfall trap baited with cheese and/or meat	P. de Jong	M. Schilthuizen		488 bp	658 bp (KF492832)	605 bp		649 bp
Catops	tristis (Panzer, 1794)	RMNH.INS.550336	The Netherlands	Enschede (prov. Gelderland)	??.iv.2012 - ??.vi.2012	in pitfall trap baited with cheese and/or meat	P. de Jong	M. Schilthuizen			658 bp (KF492821)	579 bp		600 bp
Catops	tristis (Panzer, 1794)	RMNH.INS.550333	The Netherlands	Enschede (prov. Gelderland)	??.iv.2012 - ??.vi.2012	in pitfall trap baited with cheese and/or meat	P. de Jong	M. Schilthuizen			658 bp (KF492864)			679 bp
Catops	tristis (Panzer, 1794)	RMNH.INS.550337	The Netherlands	Enschede (prov. Gelderland)	??.iv.2012 - ??.vi.2012	in pitfall trap baited with cheese and/or meat	P. de Jong	M. Schilthuizen		485 bp	658 bp (KF492874)	600 bp		659 bp
Catops	tristis (Panzer, 1794)	RMNH.INS.550339	The Netherlands	Enschede (prov. Gelderland)	??.iv.2012 - ??.vi.2012	in pitfall trap baited with cheese and/or meat	P. de Jong	M. Schilthuizen		495 bp	658 bp (KF492840)	535 bp		680 bp
Catops	tristis (Panzer, 1794)	RMNH.INS.63103	The Netherlands	IJsselstein (prov. Utrecht)	11.iii.2009 - 18.iii.2009	in pitfall trap baited with cheese and/or meat	C. Scholte & R.E.J. van Wijk	M. Schilthuizen			600 bp (GQ162438)
Catops	tristis (Panzer, 1794)	RMNH.INS.63102	The Netherlands	IJsselstein (prov. Utrecht)	11.iii.2009 - 18.iii.2009	in pitfall trap baited with cheese and/or meat	C. Scholte & R.E.J. van Wijk	M. Schilthuizen			600 bp (GQ162469)
Catops	tristis (Panzer, 1794)	RMNH.INS.63146	The Netherlands	IJsselstein (prov. Utrecht)	11.iii.2009 - 18.iii.2009	in pitfall trap baited with cheese and/or meat	C. Scholte & R.E.J. van Wijk	M. Schilthuizen			600 bp (GQ162464)
Catops	tristis (Panzer, 1794)	RMNH.INS.63139	The Netherlands	IJsselstein (prov. Utrecht)	11.iii.2009 - 18.iii.2009	in pitfall trap baited with cheese and/or meat	C. Scholte & R.E.J. van Wijk	M. Schilthuizen			600 bp (GQ162452)
Catops	tristis (Panzer, 1794)	RMNH.INS.63134	The Netherlands	IJsselstein (prov. Utrecht)	11.iii.2009 - 18.iii.2009	in pitfall trap baited with cheese and/or meat	C. Scholte & R.E.J. van Wijk	M. Schilthuizen			600 bp (GQ162450)
Choleva	agilis (Illiger, 1798)	RMNH.INS.549317	The Netherlands	Kathedralenbos (prov. Flevoland)		in winter nest of mole	M. Schilthuizen	M. Schilthuizen	476 bp	500 bp	658 bp (KF492883)	670 bp	149 bp	654 bp
Choleva	angustata (Fabricius, 1781)	IBE-AF144	France	Haute-Garonne, Izaut de l'Hotel, Grotte de la Maouro	10.x.2003	unknown	via A. Faille	J. Fresneda	600 bp (HE572828)	592 bp (HE572850)		826 bp (HE572794)		755 bp (HE576697)
Choleva	angustata (Fabricius, 1781)	BMNH.728254	UK (?)	unknown	unknown	unknown	unknown	unknown	1860 bp (EF362994)
Choleva	cisteloides (Froelich, 1799)	IBE-AF197	France	Haute-Garonne, Tibiran, Grotte de Tignahuste	19.v.2009	unknown	C. Bourdeau & J. Fresneda	J. Fresneda	582 bp (HE572829)	592 bp (HE572851)		778 bp (HE572795)	358 bp (HE572878)	755 bp (HE576698)
Choleva	elongata (Paykull, 1798)	RMNH.INS.63088	The Netherlands	Heelsum (prov. Gelderland)		in winter nest of mole	M. Schilthuizen	M. Schilthuizen	445 bp	472 bp		424 bp
Choleva	elongata (Paykull, 1798)	RMNH.INS.549304	Belgium	Noville-sur-Mehaigne		in winter nest of mole	M. Schilthuizen & T.S. Liew	M. Schilthuizen	440 bp	493 bp	658 bp (KF492900)	545 bp		680 bp
Choleva	elongata (Paykull, 1798)	RMNH.INS.549303	Belgium	Noville-sur-Mehaigne		in winter nest of mole	M. Schilthuizen & T.S. Liew	M. Schilthuizen	453 bp	504 bp	658 bp (KF492895)	441 bp	371 bp	646 bp
Choleva	elongata (Paykull, 1798)	RMNH.INS.549277	The Netherlands	Oostvoorne (prov. Zuid-Holland)	12.ii.2010	in winter nest of mole	M. Schilthuizen, J. Dommershuijzen & D. van der Horst	M. Schilthuizen	478 bp	490 bp	658 bp (KF492858)	538 bp
Choleva	elongata (Paykull, 1798)	RMNH.INS.63193	The Netherlands	Oostvoorne (prov. Zuid-Holland)	12.ii.2010	in winter nest of mole	M. Schilthuizen, J. Dommershuijzen & D. van der Horst	M. Schilthuizen	1245 bp	598 bp	600 bp (KF492856)	630 bp	100 bp	752 bp
Choleva	elongata (Paykull, 1798)	RMNH.INS.549262	The Netherlands	IJzevoorde (prov. Overijssel)		in winter nest of mole	R. Lievers	M. Schilthuizen	540 bp	500 bp	658 bp (KF492886)	548 bp	189 bp	654 bp
Choleva	glauca Britten, 1918	BMNH.833556	UK (?)	unknown	unknown	unknown	unknown	unknown				807 bp (HQ164908)
Choleva	kocheri Henrot, 1962	IBE-AF216	Morocco	Ait Mohammed, Ifri N'Caid	10.ix.2009	unknown	A. Faille	J. Fresneda	600 bp (HE572831)	593 bp (HE572853)		815 bp (HE572797)		754 bp (HE576700)
Choleva	oblonga Latreile, 1807	RMNH.INS.550279	Germany	Schlitz (Hessen)		unknown	P. Zwick	P. Zwick		520 bp	658 bp (KF492815)
Choleva	oblonga Latreile, 1807	RMNH.INS.550280	Germany	Schlitz (Hessen)		unknown	P. Zwick	P. Zwick		496 bp
Choleva	oblonga Latreile, 1807	BMNH.833521	UK (?)	unknown	unknown	unknown	unknown	unknown				820 bp (HQ164810)
Choleva	sturmi Brisout de Barneville, 1863	RMNH.INS.550288	Italy	Verona		unknown	L. Latella	L. Latella	578 bp	491 bp	658 bp (KF492829)	440 bp		681 bp
Fissocatops	westi (Krogerus, 1931)	RMNH.INS.63116	The Netherlands	Heelsum (prov. Gelderland)		in pitfall trap baited with cheese and/or meat	M. Schilthuizen	M. Schilthuizen	440 bp	579 bp		518 bp
Fissocatops	westi (Krogerus, 1931)	RMNH.INS.63101	The Netherlands	Heelsum (prov. Gelderland)		in pitfall trap baited with cheese and/or meat	M. Schilthuizen	M. Schilthuizen	437 bp	434 bp	600 bp (GQ162468)	560 bp		699 bp
Fusi	cf. nyujwa Perkovsky, 1989	IBE-AF67	Russia	Primorsky Kr. / Anisimovka vil.	11.vii.2008	in deep-soil trap	V. Grebennikov	J. Fresneda	586 bp (HE572824)	588 bp (HE572846)		826 bp (HE572789)	358 bp	754 bp (HE576693)
Nargus	algiricus Portevin, 1903	MNCN-AI574	Spain	Malaga, Antequera, Sierra de las Cabras	14.ii.2004	unknown	M. Baena	J. Fresneda	600 bp (GU356919)	586 bp (GU356962)		826 bp (GU356871)	206 bp (GU356820)	753 bp (GU356767)
Nargus	anisotomoides (Spence, 1815)	RMNH.INS.550282	The Netherlands	Oostvoorne (prov. Zuid-Holland)		in leaf litter	M. Schilthuizen, P. de Jong, T. Hoogenboom & R. van Beek	M. Schilthuizen		567 bp
Nargus	anisotomoides (Spence, 1815)	RMNH.INS.550281	The Netherlands	Oostvoorne (prov. Zuid-Holland)		in leaf litter	M. Schilthuizen, P. de Jong, T. Hoogenboom & R. van Beek	M. Schilthuizen		563 bp
Nargus	badius (Sturm, 1839)	RMNH.INS.549261	Greece	Monodendrion	16.x.2011	in leaf litter	A. Jochum	M. Schilthuizen	492 bp	499 bp	676 bp (KF492894)	272 bp	242 bp
Nargus	badius (Sturm, 1839)	RMNH.INS.550300	Italy	Rome, Villa Ada	19.iii.2012	in pitfall trap baited with cheese and/or meat	P. de Jong, T. Hoogenboom & R. van Beek	M. Schilthuizen		498 bp	658 bp (KF492811)	515 bp
Nargus	badius (Sturm, 1839)	RMNH.INS.550330	Italy	Rome, Villa Ada	19.iii.2012	in pitfall trap baited with cheese and/or meat	P. de Jong, T. Hoogenboom & R. van Beek	M. Schilthuizen		502 bp		563 bp		660 bp
Nargus	badius (Sturm, 1839)	RMNH.INS.550302	Italy	Rome, Villa Ada	19.iii.2012	in pitfall trap baited with cheese and/or meat	P. de Jong, T. Hoogenboom & R. van Beek	M. Schilthuizen		488 bp	658 bp (KF492862)	552 bp
Nargus	badius (Sturm, 1839)	RMNH.INS.550310	Italy	Rome, Villa Ada	19.iii.2012	in pitfall trap baited with cheese and/or meat	P. de Jong, T. Hoogenboom & R. van Beek	M. Schilthuizen		487 bp	658 bp (KF492809)	562 bp		690 bp
Nargus	badius (Sturm, 1839)	RMNH.INS.550312	Italy	Rome, Villa Ada	19.iii.2012	in pitfall trap baited with cheese and/or meat	P. de Jong, T. Hoogenboom & R. van Beek	M. Schilthuizen		497 bp	658 bp (KF492824)	500 bp		680 bp
Nargus	brunneus (Sturm, 1839)	RMNH.INS.550290	Italy	Montecchio	08.i.2004	in pitfall trap baited with cheese and/or meat	L. Reich	M. Schilthuizen		573 bp	658 bp (KF492873)			546 bp
Nargus	brunneus (Sturm, 1839)	RMNH.INS.550325	Italy	Montecchio	08.i.2004	in pitfall trap baited with cheese and/or meat	L. Reich	M. Schilthuizen			658 bp (KF492845)	323 bp		634 bp
Nargus	brunneus (Sturm, 1839)	RMNH.INS.550328	Italy	Montecchio	08.i.2004	in pitfall trap baited with cheese and/or meat	L. Reich	M. Schilthuizen			658 bp (KF492889)			620 bp
Nargus	velox (Spence, 1815)	RMNH.INS.63122	The Netherlands	Heelsum (prov. Gelderland)	24.ii.2009	in pitfall trap baited with cheese and/or meat	M. Schilthuizen	M. Schilthuizen	441 bp	593 bp		511 bp	144 bp
Nargus	velox (Spence, 1815)	RMNH.INS.63115	The Netherlands	Heelsum (prov. Gelderland)	24.ii.2009	in pitfall trap baited with cheese and/or meat	M. Schilthuizen	M. Schilthuizen	577 bp		600 bp (GQ162442)			754 bp
Nargus	velox (Spence, 1815)	RMNH.INS.63083	The Netherlands	Houthem (prov. Limburg)	11.iii.2009 - 18.iii.2009	in pitfall trap baited with cheese and/or meat	C. Scholte & R.E.J. van Wijk	M. Schilthuizen			600 bp (GQ162466)
Nargus	velox (Spence, 1815)	RMNH.INS.63206	The Netherlands	Oostvoorne (prov. Zuid-Holland)	12.ii.2010	in pitfall trap baited with cheese and/or meat	M. Schilthuizen, J. Dommershuijzen & D. van der Horst	M. Schilthuizen	445 bp	449 bp	600 bp (KF492870)	662 bp	120 bp
Nargus	velox (Spence, 1815)	RMNH.INS.549273	The Netherlands	Oostvoorne (prov. Zuid-Holland)	12.ii.2010	in pitfall trap baited with cheese and/or meat	M. Schilthuizen, J. Dommershuijzen & D. van der Horst	M. Schilthuizen			439 bp (KF492813)
Nargus	velox (Spence, 1815)	RMNH.INS.549301	The Netherlands	Santpoort (prov. Noord-Holland)		in pitfall trap baited with cheese and/or meat	M. Schilthuizen	M. Schilthuizen	472 bp	515 bp	658 bp (KF492866)	578 bp	243 bp
Nargus	velox (Spence, 1815)	RMNH.INS.63188	The Netherlands	Santpoort (prov. Noord-Holland)	3-17.iv.2009	in pitfall trap baited with cheese and/or meat	M. Schilthuizen	M. Schilthuizen	1298 bp		600 bp (KF492849)			689 bp
Nargus	velox (Spence, 1815)	not available	Germany?	unknown	unknown	in pitfall trap baited with cheese and/or meat	unknown	unknown	1888 bp (AJ810735)
Nargus	velox (Spence, 1815)	MNCN-AI927	Spain	Albacete, N Sierra de Segura, 10 km N Yeste, Rio Tus	10.iv.2003	unknown	V. Assing & P. Wunderle	J. Fresneda				802 bp (GU356870)		753 bp
Nargus	velox (Spence, 1815)	BMNH.669179	UK (?)	unknown	unknown	in pitfall trap baited with cheese and/or meat	unknown	unknown				796 bp (DQ155835)
Nargus	wilkini(Spence, 1815)	RMNH.INS.550270	France	Le Mayet de Montagne		in leaf litter	M. Schilthuizen	M. Schilthuizen	579 bp	491 bp	658 bp (KF492851)	173 bp		587 bp
Nargus	wilkini(Spence, 1815)	BMNH.669180	UK (?)	unknown	unknown	unknown	unknown	unknown				672 bp (DQ155836)
Prionochaeta	harmandi Portevin, 1902	RMNH.INS.549242	Japan	Ono City		unknown	H. Hoshina	H. Hoshina	524 bp	583 bp	439 bp (KF492822)	257 bp	263 bp	626 bp
Prionochaeta	harmandi Portevin, 1902	RMNH.INS.549243	Japan	Ono City		unknown	H. Hoshina	H. Hoshina			658 bp (KF492848)
Prionochaeta	harmandi Portevin, 1902	RMNH.INS.549244	Japan	Ono City		unknown	H. Hoshina	H. Hoshina	508 bp	591 bp	625 bp (KF492830)		247 bp
Prionochaeta	harmandi Portevin, 1902	RMNH.INS.549245	Japan	Ono City		unknown	H. Hoshina	H. Hoshina			658 bp (KF492859)
Prionochaeta	harmandi Portevin, 1902	RMNH.INS.549246	Japan	Ono City		unknown	H. Hoshina	H. Hoshina	522 bp	586 bp	658 bp (KF492891)		260 bp
Sciodrepoides	fumatus (Spence, 1815)	RMNH.INS.63165	The Netherlands	Brunssum (prov. Limburg)	11.iii.2009 - 18.iii.2009	in pitfall trap baited with cheese and/or meat	C. Scholte & R.E.J. van Wijk	M. Schilthuizen	509 bp	449 bp	600 bp (KF604721)	625 bp
Sciodrepoides	fumatus (Spence, 1815)	RMNH.INS.63164	The Netherlands	Brunssum (prov. Limburg)	11.iii.2009 - 18.iii.2009	in pitfall trap baited with cheese and/or meat	C. Scholte & R.E.J. van Wijk	M. Schilthuizen	154 bp		600 bp (KF604727)
Sciodrepoides	fumatus (Spence, 1815)	RMNH.INS.63166	France	Faucogney-et-la-Mer	10.v.1999	in pitfall trap baited with cheese and/or meat	M. Schilthuizen	M. Schilthuizen	154 bp		600 bp (KF604715)
Sciodrepoides	fumatus (Spence, 1815)	RMNH.INS.63167	France	Faucogney-et-la-Mer	10.v.1999	in pitfall trap baited with cheese and/or meat	M. Schilthuizen	M. Schilthuizen	513 bp	519 bp	600 bp (KF604724)
Sciodrepoides	latinotum Peck & Cook, 2002	RMNH.INS.63181	USA	Texas, Coldspring	18.i.2004 - 10.iv.2004	unknown	S.B. & J. Peck	S.B. Peck	154 bp
Sciodrepoides	terminans (LeConte, 1850)	RMNH.INS.63168	Canada	Westport	??.??.2008	unknown	S.B. Peck	S.B. Peck	508 bp	436 bp	581 bp (KF604719)	602 bp	119 bp
Sciodrepoides	terminans (LeConte, 1850)	RMNH.INS.63169	Canada	Westport	??.??.2008	unknown	S.B. Peck	S.B. Peck	515 bp	439 bp	581 bp (KF604729)	592 bp	121 bp
Sciodrepoides	tsukamotoi Nakane, 1956	RMNH.INS.546066	Japan	Mt. Aoba	16-24.v.2012	in pitfall trap baited with cheese and/or meat	M. Schilthuizen & S. Chiba	M. Schilthuizen	565 bp	603 bp	658 bp (KF604706)	829 bp		751 bp
Sciodrepoides	tsukamotoi Nakane, 1956	RMNH.INS.546067	Japan	Mt. Aoba	16-24.v.2012	in pitfall trap baited with cheese and/or meat	M. Schilthuizen & S. Chiba	M. Schilthuizen	612 bp	601 bp	676 bp (KF604710)	787 bp		659 bp
Sciodrepoides	tsukamotoi Nakane, 1956	RMNH.INS.546063	Japan	Mt. Zao	16-24.v.2012	in pitfall trap baited with cheese and/or meat	M. Schilthuizen & S. Chiba	M. Schilthuizen	567 bp	601 bp	658 bp (KF604720)	829 bp		751 bp
Sciodrepoides	tsukamotoi Nakane, 1956	RMNH.INS.546065	Japan	Mt. Zao	16-24.v.2012	in pitfall trap baited with cheese and/or meat	M. Schilthuizen & S. Chiba	M. Schilthuizen	566 bp	606 bp	658 bp (KF604712)	829 bp		751 bp
Sciodrepoides	tsukamotoi Nakane, 1956	RMNH.INS.546064	Japan	Mt. Zao	16-24.v.2012	in pitfall trap baited with cheese and/or meat	M. Schilthuizen & S. Chiba	M. Schilthuizen	552 bp	601 bp	658 bp (KF604716)	829 bp		577 bp
Sciodrepoides	tsukamotoi Nakane, 1956	RMNH.INS.546068	Japan	Mt. Zao	16-24.v.2012	in pitfall trap baited with cheese and/or meat	M. Schilthuizen & S. Chiba	M. Schilthuizen	558 bp	570 bp	658 bp (KF604722)	829 bp		751 bp
Sciodrepoides	tsukamotoi Nakane, 1956	RMNH.INS.546062	Japan	Mt. Zao	16-24.v.2012	in pitfall trap baited with cheese and/or meat	M. Schilthuizen & S. Chiba	M. Schilthuizen	579 bp	601 bp	658 bp (KF604725)	829 bp		751 bp
Sciodrepoides	watsoni (Spence, 1815)	RMNH.INS.63160	The Netherlands	Brunssum (prov. Limburg)	11.iii.2009 - 18.iii.2009	in pitfall trap baited with cheese and/or meat	C. Scholte & R.E.J. van Wijk	M. Schilthuizen	507 bp	447 bp	600 bp (KF604707)	616 bp	131 bp
Sciodrepoides	watsoni (Spence, 1815)	RMNH.INS.63161	The Netherlands	Brunssum (prov. Limburg)	11.iii.2009 - 18.iii.2009	in pitfall trap baited with cheese and/or meat	C. Scholte & R.E.J. van Wijk	M. Schilthuizen			600 bp (KF604714)
Sciodrepoides	watsoni (Spence, 1815)	RMNH.INS.63094	France	Faucogney-et-la-Mer	10.v.1999	in pitfall trap baited with cheese and/or meat	M. Schilthuizen	M. Schilthuizen			581 bp (GQ162481)
Sciodrepoides	watsoni (Spence, 1815)	IBE-AF222	Spain	Cantabria, Carcabal Merilla-San Roque de Rio Miera, Cueva de Covallarc	6.vi.2009	unknown	J.M. Salgado & C.G. Luque	J. Fresneda	572 bp (HE572835)	581 bp (HE572857)		815 bp (HE572802)	358 bp (HE572880)	750 bp (HE576705)
Sciodrepoides	watsoni (Spence, 1815)	RMNH.INS.549249	Greece	Mt. Kyllini		in pitfall trap baited with cheese and/or meat	M. Schilthuizen	M. Schilthuizen			658 bp (KF492806)
Sciodrepoides	watsoni (Spence, 1815)	RMNH.INS.549250	Greece	Mt. Kyllini		in pitfall trap baited with cheese and/or meat	M. Schilthuizen	M. Schilthuizen	515 bp	470 bp	658 bp (KF492852)	599 bp	251 bp	590 bp
Sciodrepoides	watsoni (Spence, 1815)	RMNH.INS.63158	The Netherlands	Santpoort (prov. Noord-Holland)		in pitfall trap baited with cheese and/or meat	M. Schilthuizen	M. Schilthuizen	154 bp		600 bp (KF604709)
Sciodrepoides	watsoni (Spence, 1815)	RMNH.INS.63159	The Netherlands	Santpoort (prov. Noord-Holland)		in pitfall trap baited with cheese and/or meat	M. Schilthuizen	M. Schilthuizen	154 bp		600 bp (KF604708)
Sciodrepoides	watsoni (Spence, 1815)	RMNH.INS.549251	The Netherlands	Oegstgeest (prov. Zuid-Holland)	11.iii.-26.iv.2011	in pitfall trap baited with cheese and/or meat	D. van der Horst	M. Schilthuizen			641 bp (KF492903)		266 bp	651 bp
Sciodrepoides	watsoni (Spence, 1815)	RMNH.INS.550349	The Netherlands	Leiden (prov. Zuid-Holland)	11.iii.-26.iv.2011	in pitfall trap baited with cheese and/or meat	D. van der Horst	M. Schilthuizen			658 bp (KF492896)	505 bp		654 bp
Sciodrepoides	watsoni (Spence, 1815)	RMNH.INS.550338	The Netherlands	Leiden (prov. Zuid-Holland)	11.iii.-26.iv.2011	in pitfall trap baited with cheese and/or meat	D. van der Horst	M. Schilthuizen				540 bp		654 bp
Sciodrepoides	watsoni (Spence, 1815)	RMNH.INS.550345	The Netherlands	Leiden (prov. Zuid-Holland)	11.iii.-26.iv.2011	in pitfall trap baited with cheese and/or meat	D. van der Horst	M. Schilthuizen			658 bp (KF492888)	485 bp		645 bp
Sciodrepoides	watsoni (Spence, 1815)	RMNH.INS.550353	The Netherlands	Leiden (prov. Zuid-Holland)	11.iii.-26.iv.2011	in pitfall trap baited with cheese and/or meat	D. van der Horst	M. Schilthuizen			658 bp (KF492855)	271 bp		640 bp
Sciodrepoides	watsoni (Spence, 1815)	RMNH.INS.550354	The Netherlands	Leiden (prov. Zuid-Holland)	11.iii.-26.iv.2011	in pitfall trap baited with cheese and/or meat	D. van der Horst	M. Schilthuizen			658 bp (KF492819)	149 bp
Sciodrepoides	watsoni (Spence, 1815)	RMNH.INS.550347	The Netherlands	Leiden (prov. Zuid-Holland)	11.iii.-26.iv.2011	in pitfall trap baited with cheese and/or meat	D. van der Horst	M. Schilthuizen			658 bp (KF492847)	559 bp		688 bp
Sciodrepoides	watsoni (Spence, 1815)	RMNH.INS.550355	The Netherlands	Leiden (prov. Zuid-Holland)	11.iii.-26.iv.2011	in pitfall trap baited with cheese and/or meat	D. van der Horst	M. Schilthuizen			658 bp (KF492812)	439 bp		678 bp
Sciodrepoides	watsoni (Spence, 1815)	RMNH.INS.550357	The Netherlands	Leiden (prov. Zuid-Holland)	11.iii.-26.iv.2011	in pitfall trap baited with cheese and/or meat	D. van der Horst	M. Schilthuizen			658 bp (KF492810)	275 bp
Sciodrepoides	watsoni (Spence, 1815)	RMNH.INS.550348	The Netherlands	Leiden (prov. Zuid-Holland)	11.iii.-26.iv.2011	in pitfall trap baited with cheese and/or meat	D. van der Horst	M. Schilthuizen			658 bp (KF492844)	574 bp		563 bp
Sciodrepoides	watsoni (Spence, 1815)	RMNH.INS.550356	The Netherlands	Leiden (prov. Zuid-Holland)	11.iii.-26.iv.2011	in pitfall trap baited with cheese and/or meat	D. van der Horst	M. Schilthuizen			658 bp (KF492902)	547 bp
Sciodrepoides	watsoni (Spence, 1815)	RMNH.INS.550351	The Netherlands	Leiden (prov. Zuid-Holland)	11.iii.-26.iv.2011	in pitfall trap baited with cheese and/or meat	D. van der Horst	M. Schilthuizen				620 bp		615 bp
Sciodrepoides	watsoni (Spence, 1815)	RMNH.INS.550352	The Netherlands	Leiden (prov. Zuid-Holland)	11.iii.-26.iv.2011	in pitfall trap baited with cheese and/or meat	D. van der Horst	M. Schilthuizen			658 bp (KF492814)	468 bp		699 bp
Sciodrepoides	watsoni (Spence, 1815)	RMNH.INS.550360	The Netherlands	Leiden (prov. Zuid-Holland)	11.iii.-26.iv.2011	in pitfall trap baited with cheese and/or meat	D. van der Horst	M. Schilthuizen			654 bp (KF492841)			684 bp
Sciodrepoides	watsoni (Spence, 1815)	RMNH.INS.550358	The Netherlands	Leiden (prov. Zuid-Holland)	11.iii.-26.iv.2011	in pitfall trap baited with cheese and/or meat	D. van der Horst	M. Schilthuizen			658 bp (KF492861)	383 bp
Sciodrepoides	watsoni (Spence, 1815)	RMNH.INS.550301	Italy	Rome, Villa Ada	19.iii.2012	in pitfall trap baited with cheese and/or meat	P. de Jong, T. Hoogenboom & R. van Beek	M. Schilthuizen			658 bp (KF492867)	502 bp
Sciodrepoides	watsoni (Spence, 1815)	RMNH.INS.550321	Italy	Rome, Villa Ada	19.iii.2012	in pitfall trap baited with cheese and/or meat	P. de Jong, T. Hoogenboom & R. van Beek	M. Schilthuizen			658 bp (KF492846)	598 bp		680 bp
Sciodrepoides	watsoni (Spence, 1815)	RMNH.INS.550308	Italy	Rome, Villa Ada	19.iii.2012	in pitfall trap baited with cheese and/or meat	P. de Jong, T. Hoogenboom & R. van Beek	M. Schilthuizen			658 bp (KF492869)	540 bp		663 bp
Sciodrepoides	watsoni (Spence, 1815)	BMNH.833396	UK (?)	unknown	unknown	unknown	unknown	unknown	1845 bp (JN619061)
Sciodrepoides	watsoni (Spence, 1815)	RMNH.INS.63162	Canada	Westport	??.??.2008	unknown	S.B. Peck	S.B. Peck	154 bp		581 bp (KF604718)
Sciodrepoides	watsoni (Spence, 1815)	RMNH.INS.63163	Canada	Westport	??.??.2008	unknown	S.B. Peck	S.B. Peck	154 bp		581 bp (KF604705)
OUTGROUP
Ptomaphagus	subvillosus	RMNH.INS.549288	The Netherlands	Oegstgeest (prov. Zuid-Holland)	11.iii.-26.iv.2011	in pitfall trap baited with cheese and/or meat	D. van der Horst	M. Schilthuizen	480 bp	494 bp	496 bp (KF492835)	585 bp	137 bp	670 bp
Sciaphyes	sibiricus	IBE.AF68	Russia	Primorsky Kr. / Anisimovka vil.	21.-25.v.2008	in deep-soil trap	V. Grebennikov	J. Fresneda	600 bp (HE572825)	580 bp (HE572847)		826 bp (HE572790)	358 bp (HE572876)
Antroherpon	apfelbecki	RMNH.INS.550268	Bosnia & Herzegovina	Zavala	2012	unknown	M. Perreau	M. Perreau	598 bp	535 bp	658 bp (KF492842)	646 bp		491 bp
Speonemadus	maroccanus	IBE.AF215	Morocco	Taza, Ghar Chiker	4.ix.2009	unknown	A. Faille	J. Fresneda	600 bp (HE572830)	585 bp (HE572852)		826 bp (HE572796)		801 bp (HE576699)
